# Supplementary material for: Genome-wide identification of meiotic recombination hot spots detected by SLAF in peanut (Arachis hypogaea L.)
Source: Sci Rep. 2020 Aug 14;10:13792. doi: 10.1038/s41598-020-70354-x (PMC7429841; doi:10.1038/s41598-020-70354-x)
Supplement: Supplementary file 2 — Supplementary Table. [file 41598_2020_70354_MOESM2_ESM.xls]

## Sheet: Sheet1
Title：Genome-wide identification of meiotic recombination hot spots detected by SLAF in peanut (Arachis hypogaea L.)
XiaohuaWang*, Ping Xu*†, Yan Ren*, Liang Yin， Shuangling Li, Yan Wang, Yanmao Shi, Hui Li, Xue Cao, Xiaoyuan Chi, Tianyi Yu, Manish K Pandey, Rajeev K Varshney, Mei Yuan†
Table S1. The detailed information of the identified hotspot regions and the GO annotation of candidate genes.
Gene ID	Chromosome	Start Position	End position	Stand	GO annotation
Aradu.EGH8I	A1	2574843	2575019	-	GO:0016021(integral to membrane),GO:0005886(plasma membrane),GO:0005524(ATP binding),GO:0004674(protein serine/threonine kinase activity)
Aradu.EGH8I	A1	2586827	2587220	-	GO:0016021(integral to membrane),GO:0005886(plasma membrane),GO:0005524(ATP binding),GO:0004674(protein serine/threonine kinase activity)
Aradu.070N1	A1	2591494	2591733	+	GO:0016758(transferase activity, transferring hexosyl groups)
Aradu.MB004	A1	2597862	2598086	+	GO:0016758(transferase activity, transferring hexosyl groups)
Aradu.IW9EN	A1	2643624	2643743	+	GO:0005634(nucleus),GO:0005524(ATP binding),GO:0008026(ATP-dependent helicase activity),GO:0003676(nucleic acid binding),GO:0042631(cellular response to water deprivation),GO:0006310(DNA recombination)
Aradu.FT2GN	A1	2655194	2655313	+	GO:0005634(nucleus),GO:0005524(ATP binding),GO:0008026(ATP-dependent helicase activity),GO:0003676(nucleic acid binding),GO:0042631(cellular response to water deprivation),GO:0006310(DNA recombination)
Aradu.D47P5	A1	3095735	3095839	+	GO:0005488(binding)
Aradu.K9UV7	A1	3097177	3097830	+	GO:0032580(Golgi cisterna membrane),GO:0005797(Golgi medial cisterna),GO:0016021(integral to membrane),GO:0050513(glycoprotein 2-beta-D-xylosyltransferase activity),GO:0031204(posttranslational protein targeting to membrane, translocation),GO:0006487(protein N-linked glycosylation)
Aradu.2RC64	A1	3291221	3291297	-	GO:0016021(integral to membrane),GO:0005774(vacuolar membrane),GO:0015297(antiporter activity),GO:0008324(cation transmembrane transporter activity),GO:0006816(calcium ion transport)
Aradu.NZU3I	A1	5011973	5012355	+	GO:0048046(apoplast),GO:0005507(copper ion binding),GO:0052716(hydroquinone:oxygen oxidoreductase activity),GO:0008471(laccase activity),GO:0009809(lignin biosynthetic process),GO:0046274(lignin catabolic process),GO:0009834(secondary cell wall biogenesis)
Aradu.7P9IU	A1	5044289	5045105	-	GO:0005578(proteinaceous extracellular matrix),GO:0046556(alpha-N-arabinofuranosidase activity),GO:0009044(xylan 1,4-beta-xylosidase activity),GO:0045493(xylan catabolic process)
Aradu.GA8EY	A1	5138660	5139765	+	GO:0016021(integral to membrane),GO:0005773(vacuole),GO:0018685(alkane 1-monooxygenase activity),GO:0009055(electron carrier activity),GO:0020037(heme binding),GO:0010345(suberin biosynthetic process)
Aradu.3V9TC	A1	5140187	5140885	-	GO:0009535(chloroplast thylakoid membrane),GO:0016021(integral to membrane),GO:0030504(inorganic diphosphate transmembrane transporter activity),GO:0005315(inorganic phosphate transmembrane transporter activity),GO:0015293(symporter activity),GO:0009416(response to light stimulus),GO:0009624(response to nematode),GO:0006814(sodium ion transport)
Aradu.1RS3V	A1	5179509	5179733	+	GO:0000139(Golgi membrane),GO:0016021(integral to membrane),GO:0008643(carbohydrate transport)
Aradu.1RS3V	A1	5183193	5183406	+	GO:0000139(Golgi membrane),GO:0016021(integral to membrane),GO:0008643(carbohydrate transport)
Aradu.V69Z9	A1	5200238	5200981	-	GO:0005634(nucleus),GO:0003677(DNA binding),GO:0009553(embryo sac development),GO:0010183(pollen tube guidance),GO:0045697(regulation of synergid differentiation),GO:0006355(regulation of transcription, DNA-dependent),GO:0006351(transcription, DNA-dependent)
Aradu.465JP	A1	15196749	15197228	+	GO:0005634(nucleus),GO:0007049(cell cycle),GO:0051301(cell division),GO:0042127(regulation of cell proliferation)
Aradu.Z7NGU	A1	15252816	15253017	-	GO:0005794(Golgi apparatus),GO:0005525(GTP binding),GO:0015031(protein transport),GO:0007264(small GTPase mediated signal transduction),GO:0016192(vesicle-mediated transport)
Aradu.D7NQU	A1	15353009	15353249	-	GO:0016021(integral to membrane),GO:0005524(ATP binding),GO:0004674(protein serine/threonine kinase activity),GO:0004872(receptor activity)
Aradu.N5R7X	A1	16240483	16241334	-	GO:0016020(membrane),GO:0009055(electron carrier activity),GO:0020037(heme binding),GO:0033773(isoflavone 2'-hydroxylase activity)
Aradu.R5ETG	A1	16268456	16268872	-	GO:0016021(integral to membrane),GO:0005886(plasma membrane),GO:0005524(ATP binding),GO:0004674(protein serine/threonine kinase activity),GO:0004872(receptor activity)
Aradu.C19BK	A1	16408361	16410101	+	GO:0016874(ligase activity),GO:0009733(response to auxin stimulus)
Aradu.X6WWT	A1	28033121	28033815	-	GO:0005783(endoplasmic reticulum),GO:0016021(integral to membrane),GO:0005773(vacuole),GO:0008374(O-acyltransferase activity),GO:0046027(phospholipid:diacylglycerol acyltransferase activity),GO:0006071(glycerol metabolic process),GO:0008610(lipid biosynthetic process)
Aradu.E4IDB	A1	28058770	28059332	+	GO:0005737(cytoplasm),GO:0005634(nucleus),GO:0000502(proteasome complex),GO:0005524(ATP binding),GO:0017111(nucleoside-triphosphatase activity),GO:0030163(protein catabolic process)
Aradu.62HW0	A1	28166627	28166961	-	GO:0016021(integral to membrane),GO:0015293(symporter activity),GO:0042128(nitrate assimilation),GO:0006857(oligopeptide transport),GO:0009753(response to jasmonic acid stimulus),GO:0009611(response to wounding)
Aradu.KJ1WP	A1	28185220	28185326	+	GO:0005739(mitochondrion),GO:0005506(iron ion binding),GO:0051536(iron-sulfur cluster binding),GO:0005198(structural molecule activity),GO:0016226(iron-sulfur cluster assembly)
Aradu.LCZ1F	A1	28185764	28186355	-	GO:0052659(inositol 1,3,4,5-tetrakisphosphate 5-phosphatase activity),GO:0052658(inositol-1,4,5-trisphosphate 5-phosphatase activity),GO:0004445(inositol-polyphosphate 5-phosphatase activity),GO:0009738(abscisic acid mediated signaling pathway),GO:0046855(inositol phosphate dephosphorylation),GO:0032957(inositol trisphosphate metabolic process),GO:0009845(seed germination)
Aradu.VDX8A	A1	36637736	36637982	-	GO:0016597(amino acid binding),GO:0008864(formyltetrahydrofolate deformylase activity),GO:0016742(hydroxymethyl-, formyl- and related transferase activity),GO:0006189('de novo' IMP biosynthetic process),GO:0006730(one-carbon metabolic process)
Aradu.9AR70	A1	49780269	49780778	+	GO:0005658(alpha DNA polymerase:primase complex),GO:0003896(DNA primase activity),GO:0046872(metal ion binding),GO:0006269(DNA replication, synthesis of RNA primer)
Aradu.66PTX	A1	54776237	54776336	-	GO:0051301(cell division),GO:0016049(cell growth),GO:0042023(DNA endoreduplication),GO:0007067(mitosis),GO:0010091(trichome branching)
Aradu.66PTX	A1	54781267	54782104	-	GO:0051301(cell division),GO:0016049(cell growth),GO:0042023(DNA endoreduplication),GO:0007067(mitosis),GO:0010091(trichome branching)
Aradu.CA1EG	A1	55707683	55708180	-	GO:0046872(metal ion binding),GO:0004721(phosphoprotein phosphatase activity)
Aradu.ERV8C	A1	80646798	80646810	+	GO:0000932(cytoplasmic mRNA processing body),GO:0016787(hydrolase activity),GO:0042803(protein homodimerization activity),GO:0031087(deadenylation-independent decapping of nuclear-transcribed mRNA)
Aradu.MP8TG	A1	97302905	97303653	-	GO:0005829(cytosol),GO:0005634(nucleus),GO:0009927(histidine phosphotransfer kinase activity),GO:0043424(protein histidine kinase binding),GO:0051301(cell division),GO:0016049(cell growth),GO:0009736(cytokinin mediated signaling pathway),GO:0009553(embryo sac development),GO:0080036(regulation of cytokinin mediated signaling pathway),GO:0006950(response to stress),GO:0000160(two-component signal …
Aradu.CCT0A	A1	97310838	97310917	-	GO:0005737(cytoplasm),GO:0005634(nucleus),GO:0005524(ATP binding),GO:0051020(GTPase binding),GO:0004674(protein serine/threonine kinase activity)
Aradu.VH19Q	A1	97387840	97387997	-	GO:0046872(metal ion binding),GO:0004721(phosphoprotein phosphatase activity)
Aradu.F8QAT	A1	97408422	97408513	-	GO:0009507(chloroplast),GO:0005524(ATP binding),GO:0016301(kinase activity),GO:0016874(ligase activity),GO:0046872(metal ion binding),GO:0050242(pyruvate, phosphate dikinase activity),GO:0015979(photosynthesis)
Aradu.DSV3Z	A1	97415104	97415191	-	GO:0016874(ligase activity),GO:0008270(zinc ion binding)
Aradu.3TM2J	A1	98472348	98472695	-	GO:0016021(integral to membrane),GO:0005886(plasma membrane),GO:0005524(ATP binding),GO:0004674(protein serine/threonine kinase activity),GO:0004872(receptor activity)
Aradu.MYS8G	A1	98483162	98483690	+	GO:0043169(cation binding),GO:0047782(coniferin beta-glucosidase activity),GO:0005975(carbohydrate metabolic process),GO:0009809(lignin biosynthetic process)
Aradu.W7CVG	A1	98499050	98499522	+	GO:0043169(cation binding),GO:0047782(coniferin beta-glucosidase activity),GO:0005975(carbohydrate metabolic process),GO:0009809(lignin biosynthetic process)
Aradu.19TQA	A1	98532090	98532471	+	GO:0004000(adenosine deaminase activity),GO:0046872(metal ion binding),GO:0006154(adenosine catabolic process),GO:0046103(inosine biosynthetic process),GO:0009168(purine ribonucleoside monophosphate biosynthetic process)
Aradu.J4Z1M	A1	98546823	98547410	+	GO:0016021(integral to membrane),GO:0005743(mitochondrial inner membrane),GO:0016780(phosphotransferase activity, for other substituted phosphate groups),GO:0008654(phospholipid biosynthetic process)
Aradu.DAV01	A1	98659407	98659958	-	GO:0005576(extracellular region),GO:0020037(heme binding),GO:0004601(peroxidase activity),GO:0042744(hydrogen peroxide catabolic process),GO:0048511(rhythmic process)
Aradu.RQ5UT	A1	98664278	98664361	-	GO:0008168(methyltransferase activity),GO:0008033(tRNA processing)
Aradu.V6TSU	A10	6353350	6353353	+	GO:0016021(integral to membrane),GO:0005886(plasma membrane),GO:0005524(ATP binding),GO:0004674(protein serine/threonine kinase activity),GO:0046777(protein autophosphorylation)
Aradu.MBF39	A10	6393797	6394170	+	GO:0048471(perinuclear region of cytoplasm),GO:0031047(gene silencing by RNA),GO:0050688(regulation of defense response to virus)
Aradu.G44X8	A10	6452234	6452467	-	GO:0009535(chloroplast thylakoid membrane),GO:0010287(plastoglobule),GO:0005198(structural molecule activity)
Aradu.R3US5	A10	6479470	6479645	-	GO:0016021(integral to membrane),GO:0005886(plasma membrane),GO:0004252(serine-type endopeptidase activity),GO:0006508(proteolysis)
Aradu.CB8LP	A10	6480020	6480060	-	GO:0016874(ligase activity),GO:0008270(zinc ion binding)
Aradu.6V1RT	A10	6485890	6486504	+	GO:0016021(integral to membrane),GO:0009922(fatty acid elongase activity),GO:0019368(fatty acid elongation, unsaturated fatty acid)
Aradu.GX5W4	A10	6489043	6489884	+	GO:0005789(endoplasmic reticulum membrane),GO:0016021(integral to membrane),GO:0009922(fatty acid elongase activity),GO:0005515(protein binding),GO:0034625(fatty acid elongation, monounsaturated fatty acid),GO:0034626(fatty acid elongation, polyunsaturated fatty acid),GO:0035338(long-chain fatty-acyl-CoA biosynthetic process),GO:0019432(triglyceride biosynthetic process),GO:0042761(very long-chai…
Aradu.61CW5	A10	6506030	6506296	+	GO:0048046(apoplast),GO:0005618(cell wall),GO:0005773(vacuole),GO:0031540(regulation of anthocyanin biosynthetic process),GO:0046686(response to cadmium ion),GO:0009615(response to virus),GO:0009627(systemic acquired resistance)
Aradu.18DQZ	A10	6521356	6521955	+	GO:0009535(chloroplast thylakoid membrane),GO:0010287(plastoglobule),GO:0005198(structural molecule activity)
Aradu.8HB43	A10	6527017	6527138	+	GO:0009506(plasmodesma)
Aradu.HD2AV	A10	6533508	6533682	-	GO:0005524(ATP binding),GO:0006915(apoptosis),GO:0009816(defense response to bacterium, incompatible interaction),GO:0009626(plant-type hypersensitive response)
Aradu.85KJF	A10	7893426	7894127	-	GO:0005525(GTP binding),GO:0003924(GTPase activity),GO:0046872(metal ion binding)
Aradu.3K27J	A10	7942205	7942541	-	GO:0005634(nucleus)
Aradu.D5Z4K	A10	7980955	7980966	-	GO:0016021(integral to membrane),GO:0005886(plasma membrane),GO:0005524(ATP binding),GO:0004674(protein serine/threonine kinase activity),GO:0004714(transmembrane receptor protein tyrosine kinase activity),GO:0046777(protein autophosphorylation)
Aradu.NP2NU	A10	7999668	8000052	+	GO:0005789(endoplasmic reticulum membrane),GO:0005615(extracellular space),GO:0016021(integral to membrane),GO:0047560(3-dehydrosphinganine reductase activity),GO:0005488(binding),GO:0006666(3-keto-sphinganine metabolic process)
Aradu.45E4F	A10	8007216	8007329	+	GO:0016021(integral to membrane),GO:0005886(plasma membrane),GO:0005524(ATP binding),GO:0005515(protein binding),GO:0004674(protein serine/threonine kinase activity),GO:0004872(receptor activity),GO:0007126(meiosis),GO:0009556(microsporogenesis),GO:0010234(tapetal cell fate specification)
Aradu.QIM4A	A10	9233873	9234001	-	GO:0005739(mitochondrion)
Aradu.69KPA	A10	9272272	9272382	+	GO:0016021(integral to membrane),GO:0044459(plasma membrane part),GO:0009506(plasmodesma),GO:0005524(ATP binding),GO:0005516(calmodulin binding),GO:0004674(protein serine/threonine kinase activity),GO:0004872(receptor activity),GO:0005529(sugar binding),GO:0031625(ubiquitin protein ligase binding),GO:0048544(recognition of pollen)
Aradu.80DIT	A10	9292337	9293756	+	GO:0016021(integral to membrane),GO:0005886(plasma membrane),GO:0005773(vacuole)
Aradu.1M9NC	A10	9330572	9330725	+	GO:0000777(condensed chromosome kinetochore),GO:0005829(cytosol),GO:0005874(microtubule),GO:0005634(nucleus),GO:0005819(spindle),GO:0005524(ATP binding),GO:0043515(kinetochore binding),GO:0003777(microtubule motor activity),GO:0005515(protein binding),GO:0007596(blood coagulation),GO:0051301(cell division),GO:0051382(kinetochore assembly),GO:0007018(microtubule-based movement),GO:0007079(mitotic …
Aradu.QSW68	A10	9645295	9645343	-	GO:0005576(extracellular region),GO:0009505(plant-type cell wall),GO:0009506(plasmodesma),GO:0016788(hydrolase activity, acting on ester bonds),GO:0016042(lipid catabolic process)
Aradu.N0YGL	A10	9681153	9681182	-	GO:0005634(nucleus),GO:0006611(protein export from nucleus)
Aradu.EFU60	A10	9694169	9694488	+	GO:0016021(integral to membrane),GO:0005886(plasma membrane),GO:0005524(ATP binding),GO:0004674(protein serine/threonine kinase activity),GO:0046777(protein autophosphorylation)
Aradu.GZP3Z	A10	9750128	9750541	-	GO:0005524(ATP binding),GO:0004693(cyclin-dependent protein kinase activity),GO:0008353(RNA polymerase II carboxy-terminal domain kinase activity)
Aradu.X9QVK	A10	9785686	9785907	+	GO:0046872(metal ion binding),GO:0030570(pectate lyase activity)
Aradu.40X7J	A10	9794085	9794149	-	GO:0005829(cytosol),GO:0005886(plasma membrane),GO:0009506(plasmodesma),GO:0005524(ATP binding),GO:0051082(unfolded protein binding),GO:0006457(protein folding)
Aradu.W19UD	A10	9799767	9799903	-	GO:0005737(cytoplasm),GO:0005874(microtubule),GO:0005525(GTP binding),GO:0003924(GTPase activity),GO:0005198(structural molecule activity),GO:0007018(microtubule-based movement),GO:0051258(protein polymerization)
Aradu.J7JS6	A10	11597016	11597567	+	GO:0003824(catalytic activity)
Aradu.HT2KR	A10	11600352	11600411	+	GO:0005737(cytoplasm),GO:0005634(nucleus),GO:0005524(ATP binding),GO:0004674(protein serine/threonine kinase activity),GO:0080167(response to karrikin)
Aradu.UX117	A10	11637265	11637276	+	GO:0005524(ATP binding),GO:0004674(protein serine/threonine kinase activity),GO:0009738(abscisic acid mediated signaling pathway)
Aradu.N5MEH	A10	36209653	36209667	+	GO:0000145(exocyst),GO:0005886(plasma membrane),GO:0006887(exocytosis),GO:0015031(protein transport)
Aradu.X1DBP	A10	62929226	62929587	-	GO:0005737(cytoplasm),GO:0005634(nucleus),GO:0019005(SCF ubiquitin ligase complex),GO:0005515(protein binding),GO:0008270(zinc ion binding),GO:0016567(protein ubiquitination),GO:0009733(response to auxin stimulus)
Aradu.X1DBP	A10	62933124	62933534	-	GO:0005737(cytoplasm),GO:0005634(nucleus),GO:0019005(SCF ubiquitin ligase complex),GO:0005515(protein binding),GO:0008270(zinc ion binding),GO:0016567(protein ubiquitination),GO:0009733(response to auxin stimulus)
Aradu.FNH9F	A10	86920743	86920776	-	GO:0000124(SAGA complex),GO:0005669(transcription factor TFIID complex),GO:0045944(positive regulation of transcription from RNA polymerase II promoter),GO:0006351(transcription, DNA-dependent)
Aradu.09PNJ	A10	87063689	87064033	+	GO:0009941(chloroplast envelope),GO:0009570(chloroplast stroma),GO:0005524(ATP binding),GO:0008878(glucose-1-phosphate adenylyltransferase activity),GO:0005978(glycogen biosynthetic process),GO:0019252(starch biosynthetic process)
Aradu.45JHU	A10	87772516	87772593	+	GO:0005488(binding)
Aradu.NTG6B	A10	87872475	87872499	+	GO:0007049(cell cycle)
Aradu.NTG6B	A10	87876089	87876179	+	GO:0007049(cell cycle)
Aradu.6G5R1	A10	87940132	87940186	-	GO:0000932(cytoplasmic mRNA processing body),GO:0016787(hydrolase activity),GO:0042803(protein homodimerization activity),GO:0031087(deadenylation-independent decapping of nuclear-transcribed mRNA)
Aradu.R6QT2	A10	98198002	98198982	-	GO:0005789(endoplasmic reticulum membrane),GO:0016021(integral to membrane),GO:0009055(electron carrier activity),GO:0016711(flavonoid 3'-monooxygenase activity),GO:0020037(heme binding),GO:0009813(flavonoid biosynthetic process)
Aradu.27G8H	A10	107027525	107027770	+	GO:0016021(integral to membrane)
Aradu.9FW3N	A10	107067056	107067378	+	GO:0005634(nucleus),GO:0008270(zinc ion binding)
Aradu.033W0	A10	107099791	107100509	+	GO:0000139(Golgi membrane),GO:0016021(integral to membrane)
Aradu.E9KZM	A10	107107794	107108253	-	GO:0016021(integral to membrane),GO:0005886(plasma membrane),GO:0005524(ATP binding),GO:0015662(ATPase activity, coupled to transmembrane movement of ions, phosphorylative mechanism),GO:0000287(magnesium ion binding),GO:0004012(phospholipid-translocating ATPase activity),GO:0005515(protein binding),GO:0006754(ATP biosynthetic process)
Aradu.DJE7L	A10	107134017	107134573	-	GO:0005739(mitochondrion)
Aradu.12HYF	A10	107144402	107144620	+	GO:0005618(cell wall),GO:0005576(extracellular region),GO:0004650(polygalacturonase activity),GO:0005975(carbohydrate metabolic process),GO:0007047(cellular cell wall organization),GO:0009835(ripening)
Aradu.XGC1C	A10	107165860	107167314	+	GO:0005488(binding)
Aradu.IIC03	A10	107187674	107187870	+	GO:0005634(nucleus),GO:0046983(protein dimerization activity),GO:0043565(sequence-specific DNA binding),GO:0003700(sequence-specific DNA binding transcription factor activity),GO:0009738(abscisic acid mediated signaling pathway)
Aradu.L7UKE	A10	107191751	107192435	+	GO:0005634(nucleus),GO:0004553(hydrolase activity, hydrolyzing O-glycosyl compounds),GO:0003700(sequence-specific DNA binding transcription factor activity),GO:0008270(zinc ion binding),GO:0005975(carbohydrate metabolic process),GO:0007623(circadian rhythm),GO:0042753(positive regulation of circadian rhythm),GO:0045893(positive regulation of transcription, DNA-dependent),GO:0009585(red, far-red l…
Aradu.VHN28	A10	107203093	107203125	+	GO:0005618(cell wall),GO:0005576(extracellular region),GO:0045330(aspartyl esterase activity),GO:0004857(enzyme inhibitor activity),GO:0030599(pectinesterase activity),GO:0042545(cell wall modification),GO:0007047(cellular cell wall organization)
Aradu.945F4	A10	107203563	107204068	-	GO:0005618(cell wall),GO:0016021(integral to membrane),GO:0045330(aspartyl esterase activity),GO:0004857(enzyme inhibitor activity),GO:0030599(pectinesterase activity),GO:0042545(cell wall modification)
Aradu.N76SS	A10	107217482	107217761	-	GO:0009535(chloroplast thylakoid membrane),GO:0016021(integral to membrane),GO:0009522(photosystem I),GO:0051539(4 iron, 4 sulfur cluster binding),GO:0016168(chlorophyll binding),GO:0046872(metal ion binding),GO:0022900(electron transport chain),GO:0015979(photosynthesis),GO:0018298(protein-chromophore linkage),GO:0006810(transport)
Aradu.YZ7HA	A2	2479639	2480519	+	GO:0005634(nucleus),GO:0043565(sequence-specific DNA binding),GO:0003700(sequence-specific DNA binding transcription factor activity),GO:0006952(defense response),GO:0010150(leaf senescence),GO:0010200(response to chitin)
Aradu.IU67T	A2	2486313	2486615	-	GO:0005737(cytoplasm),GO:0003864(3-methyl-2-oxobutanoate hydroxymethyltransferase activity),GO:0046872(metal ion binding),GO:0008168(methyltransferase activity),GO:0015940(pantothenate biosynthetic process)
Aradu.IU67T	A2	2489026	2489554	-	GO:0005737(cytoplasm),GO:0003864(3-methyl-2-oxobutanoate hydroxymethyltransferase activity),GO:0046872(metal ion binding),GO:0008168(methyltransferase activity),GO:0015940(pantothenate biosynthetic process)						At1g67000	-
Aradu.Y0UPL	A2	2536178	2536355	+	GO:0005634(nucleus),GO:0005515(protein binding),GO:0043565(sequence-specific DNA binding),GO:0003700(sequence-specific DNA binding transcription factor activity)
Aradu.KAB2Z	A2	2539269	2539548	+	GO:0009269(response to desiccation)
Aradu.62FMG	A2	2557153	2557646	+	GO:0016021(integral to membrane),GO:0008270(zinc ion binding)
Aradu.003TN	A2	2571551	2572415	+	GO:0071782(endoplasmic reticulum tubular network),GO:0071458(integral to cytosolic side of endoplasmic reticulum membrane),GO:0005886(plasma membrane),GO:0005773(vacuole),GO:0071786(endoplasmic reticulum tubular network organization)
Aradu.FGF99	A2	2572895	2573540	-	GO:0005768(endosome),GO:0005794(Golgi apparatus),GO:0005515(protein binding)
Aradu.FGF99	A2	2579754	2579918	-	GO:0005768(endosome),GO:0005794(Golgi apparatus),GO:0005515(protein binding)
Aradu.Z8VJZ	A2	2596333	2596710	-	GO:0016021(integral to membrane),GO:0005886(plasma membrane)
Aradu.KB1DP	A2	2614936	2615524	+	GO:0005737(cytoplasm),GO:0005856(cytoskeleton),GO:0005515(protein binding)
Aradu.1BC5C	A2	2624619	2625398	-	GO:0043169(cation binding),GO:0004568(chitinase activity),GO:0006032(chitin catabolic process)
Aradu.7H9F1	A2	2641593	2643001	+	GO:0005829(cytosol),GO:0005634(nucleus),GO:0005524(ATP binding),GO:0019912(cyclin-dependent protein kinase activating kinase activity),GO:0004693(cyclin-dependent protein kinase activity),GO:0005515(protein binding),GO:0008353(RNA polymerase II carboxy-terminal domain kinase activity),GO:0051301(cell division),GO:0010078(maintenance of root meristem identity),GO:0000079(regulation of cyclin-depen…
Aradu.U590Q	A2	2665813	2665867	+	GO:0005524(ATP binding),GO:0005515(protein binding),GO:0006915(apoptosis),GO:0006952(defense response)
Aradu.5SR04	A2	8843940	8844658	+	GO:0071339(MLL1 complex),GO:0048188(Set1C/COMPASS complex),GO:0035064(methylated histone residue binding),GO:0051568(histone H3-K4 methylation),GO:0006355(regulation of transcription, DNA-dependent),GO:0006351(transcription, DNA-dependent)
Aradu.P5VH9	A2	8891266	8893284	+	GO:0016021(integral to membrane),GO:0005886(plasma membrane),GO:0005524(ATP binding),GO:0004674(protein serine/threonine kinase activity),GO:0005199(structural constituent of cell wall)
Aradu.5L39Q	A2	8905230	8905235	+	GO:0005488(binding)
Aradu.BG4KA	A2	20983455	20984405	+	GO:0046872(metal ion binding),GO:0004721(phosphoprotein phosphatase activity)
Aradu.R9WM6	A2	38370325	38370423	-	GO:0009331(glycerol-3-phosphate dehydrogenase complex),GO:0005743(mitochondrial inner membrane),GO:0052591(sn-glycerol-3-phosphate:ubiquinone-8 oxidoreductase activity),GO:0019563(glycerol catabolic process),GO:0006072(glycerol-3-phosphate metabolic process),GO:0006127(glycerophosphate shuttle)
Aradu.1QS77	A2	57946083	57946202	+	GO:0046872(metal ion binding),GO:0004721(phosphoprotein phosphatase activity)
Aradu.5J3SN	A2	57978566	57979163	-	GO:0047044(androstan-3-alpha,17-beta-diol dehydrogenase activity),GO:0005488(binding),GO:0008202(steroid metabolic process)
Aradu.82Z5F	A2	68040342	68040626	-	GO:0016021(integral to membrane),GO:0005886(plasma membrane),GO:0005524(ATP binding),GO:0008553(hydrogen-exporting ATPase activity, phosphorylative mechanism),GO:0046872(metal ion binding),GO:0006754(ATP biosynthetic process)
Aradu.BI3QN	A2	87666062	87666355	+	GO:0016021(integral to membrane),GO:0009055(electron carrier activity),GO:0020037(heme binding),GO:0004497(monooxygenase activity),GO:0016705(oxidoreductase activity, acting on paired donors, with incorporation or reduction of molecular oxygen)
Aradu.4M7VJ	A2	87695934	87697116	-	GO:0005488(binding)
Aradu.FK0J4	A2	87698609	87698658	+	GO:0005730(nucleolus),GO:0042274(ribosomal small subunit biogenesis),GO:0006364(rRNA processing)
Aradu.CZ597	A2	93250886	93251261	-	GO:0000139(Golgi membrane),GO:0016021(integral to membrane),GO:0016757(transferase activity, transferring glycosyl groups),GO:0007047(cellular cell wall organization)
Aradu.BM9RZ	A2	93257168	93257839	-	GO:0009507(chloroplast),GO:0004794(L-threonine ammonia-lyase activity),GO:0030170(pyridoxal phosphate binding),GO:0009097(isoleucine biosynthetic process)
Aradu.02DA8	A2	93284951	93285409	+	GO:0000777(condensed chromosome kinetochore),GO:0005737(cytoplasm),GO:0005819(spindle),GO:0005524(ATP binding),GO:0043515(kinetochore binding),GO:0003777(microtubule motor activity),GO:0019901(protein kinase binding),GO:0008608(attachment of spindle microtubules to kinetochore),GO:0051301(cell division),GO:0045184(establishment of protein localization),GO:0007018(microtubule-based movement),GO:00…
Aradu.W8M2C	A2	93303521	93304036	-	GO:0046872(metal ion binding),GO:0004721(phosphoprotein phosphatase activity)
Aradu.X5JF5	A2	93312277	93312536	-	GO:0046658(anchored to plasma membrane),GO:0004190(aspartic-type endopeptidase activity),GO:0006508(proteolysis)
Aradu.73ZLX	A2	93318547	93318590	+	GO:0005737(cytoplasm),GO:0005635(nuclear envelope),GO:0005886(plasma membrane),GO:0005524(ATP binding),GO:0008026(ATP-dependent helicase activity),GO:0003723(RNA binding),GO:0008186(RNA-dependent ATPase activity),GO:0016973(poly(A)+ mRNA export from nucleus),GO:0009737(response to abscisic acid stimulus),GO:0009409(response to cold),GO:0009408(response to heat)
Aradu.TPT3X	A2	93322787	93322898	-	GO:0005768(endosome),GO:0015031(protein transport)
Aradu.BM5FL	A2	93339299	93340853	+	GO:0005794(Golgi apparatus),GO:0016021(integral to membrane),GO:0045121(membrane raft),GO:0005886(plasma membrane),GO:0015505(uracil:cation symporter activity)
Aradu.TIU03	A2	93361680	93361940	+	GO:0005506(iron ion binding),GO:0016706(oxidoreductase activity, acting on paired donors, with incorporation or reduction of molecular oxygen, 2-oxoglutarate as one donor, and incorporation of one atom each of oxygen into both donors),GO:0016702(oxidoreductase activity, acting on single donors with incorporation of molecular oxygen, incorporation of two atoms of oxygen),GO:0016740(transferase act…
Aradu.M6LYV	A2	93372385	93372480	+	GO:0031969(chloroplast membrane),GO:0009055(electron carrier activity),GO:0020037(heme binding),GO:0004497(monooxygenase activity),GO:0016705(oxidoreductase activity, acting on paired donors, with incorporation or reduction of molecular oxygen),GO:0016117(carotenoid biosynthetic process)
Aradu.VF9SY	A2	93385848	93386764	-	GO:0009507(chloroplast),GO:0003723(RNA binding),GO:0006397(mRNA processing),GO:0008033(tRNA processing)
Aradu.CEQ4L	A2	93415640	93417052	-	GO:0016758(transferase activity, transferring hexosyl groups)
Aradu.D14Q2	A2	93439599	93439608	+	GO:0005576(extracellular region),GO:0006952(defense response)
Aradu.MQ1LE	A3	116357	116892	-	GO:0005794(Golgi apparatus),GO:0016021(integral to membrane),GO:0005773(vacuole),GO:0015031(protein transport),GO:0009651(response to salt stress),GO:0016192(vesicle-mediated transport)
Aradu.DB2R5	A3	209845	210729	+	GO:0005737(cytoplasm),GO:0005634(nucleus),GO:0005524(ATP binding),GO:0003755(peptidyl-prolyl cis-trans isomerase activity),GO:0019211(phosphatase activator activity)
Aradu.ETD4B	A3	215754	216132	-	GO:0050662(coenzyme binding),GO:0016742(hydroxymethyl-, formyl- and related transferase activity),GO:0008168(methyltransferase activity),GO:0016491(oxidoreductase activity),GO:0009245(lipid A biosynthetic process),GO:0046677(response to antibiotic)
Aradu.8D3W5	A3	233120	233452	-	GO:0005634(nucleus),GO:0003677(DNA binding),GO:0003950(NAD+ ADP-ribosyltransferase activity),GO:0006471(protein ADP-ribosylation)
Aradu.QM719	A3	249277	249719	-	GO:0005634(nucleus),GO:0003676(nucleic acid binding),GO:0003700(sequence-specific DNA binding transcription factor activity),GO:0008270(zinc ion binding),GO:0009813(flavonoid biosynthetic process)
Aradu.K82AY	A3	285824	286194	+	GO:0016021(integral to membrane)
Aradu.P3C2S	A3	4617803	4617943	+	GO:0046872(metal ion binding),GO:0008168(methyltransferase activity)
Aradu.U3FFW	A3	4638811	4639334	+	GO:0008168(methyltransferase activity),GO:0009820(alkaloid metabolic process)
Aradu.4R8PQ	A3	4649345	4649396	+	GO:0005829(cytosol),GO:0005634(nucleus),GO:0005886(plasma membrane),GO:0005509(calcium ion binding)
Aradu.4B20S	A3	4722648	4722866	-	GO:0005829(cytosol),GO:0005634(nucleus),GO:0007275(multicellular organismal development)
Aradu.QMR2R	A3	4735678	4736062	+	GO:0008168(methyltransferase activity),GO:0009820(alkaloid metabolic process)
Aradu.00NXK	A3	4743148	4743719	+	GO:0008168(methyltransferase activity),GO:0009820(alkaloid metabolic process)
Aradu.V2X4P	A3	4743699	4744563	-	GO:0004146(dihydrofolate reductase activity),GO:0004799(thymidylate synthase activity),GO:0006231(dTMP biosynthetic process),GO:0006545(glycine biosynthetic process)
Aradu.QRG3M	A3	4759891	4760032	+	GO:0032153(cell division site),GO:0051286(cell tip),GO:0005634(nucleus),GO:0005628(prospore membrane),GO:0008525(phosphatidylcholine transmembrane transporter activity),GO:0008526(phosphatidylinositol transporter activity),GO:0031321(ascospore-type prospore formation),GO:0033205(cell cycle cytokinesis),GO:0006893(Golgi to plasma membrane transport),GO:0015031(protein transport),GO:0010570(regulat…
Aradu.54J14	A3	4759939	4759959	-	GO:0032153(cell division site),GO:0051286(cell tip),GO:0005634(nucleus),GO:0005628(prospore membrane),GO:0008525(phosphatidylcholine transmembrane transporter activity),GO:0008526(phosphatidylinositol transporter activity),GO:0031321(ascospore-type prospore formation),GO:0033205(cell cycle cytokinesis),GO:0006893(Golgi to plasma membrane transport),GO:0015031(protein transport),GO:0010570(regulat…
Aradu.E9Y4N	A3	77481246	77481260	+	GO:0005789(endoplasmic reticulum membrane),GO:0005524(ATP binding),GO:0005515(protein binding),GO:0004674(protein serine/threonine kinase activity),GO:0071281(cellular response to iron ion),GO:0009873(ethylene mediated signaling pathway),GO:0009686(gibberellin biosynthetic process),GO:0010105(negative regulation of ethylene mediated signaling pathway),GO:0046777(protein autophosphorylation),GO:20…
Aradu.GS5QV	A3	104962947	104962984	+	GO:0005737(cytoplasm),GO:0005634(nucleus),GO:0005488(binding),GO:0015031(protein transport)
Aradu.J2SEX	A3	112103242	112103733	-	GO:0005737(cytoplasm),GO:0005524(ATP binding),GO:0033862(UMP kinase activity),GO:0008652(cellular amino acid biosynthetic process),GO:0006221(pyrimidine nucleotide biosynthetic process)
Aradu.P5HL2	A4	3579499	3580609	+	GO:0005576(extracellular region),GO:0004190(aspartic-type endopeptidase activity),GO:0006508(proteolysis)
Aradu.R6CHF	A4	3580672	3581097	-	GO:0016021(integral to membrane)
Aradu.9A1MD	A4	3602530	3602761	-	GO:0010181(FMN binding),GO:0016491(oxidoreductase activity),GO:0045892(negative regulation of transcription, DNA-dependent)
Aradu.G6IK8	A4	3657018	3657483	-	GO:0009507(chloroplast),GO:0005524(ATP binding),GO:0004356(glutamate-ammonia ligase activity),GO:0006542(glutamine biosynthetic process),GO:0009399(nitrogen fixation)
Aradu.G6IK8	A4	3665095	3665488	-	GO:0009507(chloroplast),GO:0005524(ATP binding),GO:0004356(glutamate-ammonia ligase activity),GO:0006542(glutamine biosynthetic process),GO:0009399(nitrogen fixation)
Aradu.3572D	A4	3703448	3703551	+	GO:0005618(cell wall),GO:0005739(mitochondrion),GO:0005524(ATP binding),GO:0050897(cobalt ion binding),GO:0005525(GTP binding),GO:0003924(GTPase activity),GO:0003746(translation elongation factor activity),GO:0008270(zinc ion binding),GO:0046686(response to cadmium ion)
Aradu.NMU0T	A4	3709584	3709778	-	GO:0005737(cytoplasm),GO:0005524(ATP binding),GO:0004385(guanylate kinase activity),GO:0006163(purine nucleotide metabolic process)
Aradu.2VA5N	A4	3722304	3722706	-	GO:0005618(cell wall),GO:0022627(cytosolic small ribosomal subunit),GO:0005886(plasma membrane),GO:0009506(plasmodesma),GO:0005774(vacuolar membrane),GO:0003735(structural constituent of ribosome),GO:0006412(translation)
Aradu.VS58R	A4	5380015	5381335	-	GO:0016021(integral to membrane),GO:0005886(plasma membrane)
Aradu.5BK9D	A4	5431058	5431301	-	GO:0046872(metal ion binding),GO:0004721(phosphoprotein phosphatase activity)
Aradu.KZ75F	A4	5464319	5464342	-	GO:0005737(cytoplasm),GO:0004091(carboxylesterase activity),GO:0006631(fatty acid metabolic process)
Aradu.T7Z5L	A4	5475459	5475911	-	GO:0016020(membrane),GO:0005524(ATP binding),GO:0046872(metal ion binding),GO:0004674(protein serine/threonine kinase activity),GO:0005215(transporter activity)
Aradu.Q8U49	A4	5538767	5539149	-	GO:0016021(integral to membrane),GO:0004605(phosphatidate cytidylyltransferase activity),GO:0008654(phospholipid biosynthetic process)
Aradu.BLA0I	A4	14482028	14483138	+	GO:0048046(apoplast),GO:0009505(plant-type cell wall),GO:0005578(proteinaceous extracellular matrix),GO:0046556(alpha-N-arabinofuranosidase activity),GO:0005975(carbohydrate metabolic process),GO:0010214(seed coat development)
Aradu.R78AE	A4	14498580	14498763	+	GO:0046872(metal ion binding),GO:0004721(phosphoprotein phosphatase activity)
Aradu.67AV0	A4	14537868	14537969	-	GO:0005783(endoplasmic reticulum),GO:0009506(plasmodesma),GO:0005524(ATP binding),GO:0004467(long-chain fatty acid-CoA ligase activity),GO:0031957(very long-chain fatty acid-CoA ligase activity),GO:0010143(cutin biosynthetic process),GO:0050832(defense response to fungus),GO:0010311(lateral root formation),GO:0010025(wax biosynthetic process)
Aradu.57USE	A4	14619770	14619867	+	GO:0005634(nucleus),GO:0003677(DNA binding),GO:0009813(flavonoid biosynthetic process),GO:0045893(positive regulation of transcription, DNA-dependent),GO:0009733(response to auxin stimulus),GO:0009723(response to ethylene stimulus),GO:0006351(transcription, DNA-dependent)
Aradu.E4LG1	A4	14622058	14622973	+	GO:0005634(nucleus),GO:0003677(DNA binding),GO:0009813(flavonoid biosynthetic process),GO:0045893(positive regulation of transcription, DNA-dependent),GO:0009733(response to auxin stimulus),GO:0009723(response to ethylene stimulus),GO:0006351(transcription, DNA-dependent)
Aradu.AJ0AG	A4	14633302	14633539	+	GO:0005634(nucleus),GO:0005488(binding),GO:0016757(transferase activity, transferring glycosyl groups),GO:0009740(gibberellic acid mediated signaling pathway)
Aradu.T8LHC	A4	14670348	14671466	+	GO:0005634(nucleus),GO:0008270(zinc ion binding)
Aradu.C826W	A4	31440999	31441412	-	GO:0005789(endoplasmic reticulum membrane),GO:0016021(integral to membrane),GO:0005525(GTP binding),GO:0016817(hydrolase activity, acting on acid anhydrides)
Aradu.LZC3L	A4	31449924	31450142	-	GO:0005618(cell wall),GO:0005576(extracellular region),GO:0004650(polygalacturonase activity),GO:0005975(carbohydrate metabolic process),GO:0007047(cellular cell wall organization),GO:0009835(ripening)
Aradu.65YXV	A4	31507721	31507969	-	GO:0005618(cell wall),GO:0005576(extracellular region),GO:0004650(polygalacturonase activity),GO:0005975(carbohydrate metabolic process),GO:0007047(cellular cell wall organization),GO:0009835(ripening)
Aradu.18UGV	A4	31515943	31516096	+	GO:0009570(chloroplast stroma),GO:0005524(ATP binding),GO:0017111(nucleoside-triphosphatase activity)
Aradu.S6ZR1	A4	31523595	31523696	+	GO:0009570(chloroplast stroma),GO:0005524(ATP binding),GO:0017111(nucleoside-triphosphatase activity)
Aradu.L245T	A4	31526407	31526444	+	GO:0009535(chloroplast thylakoid membrane),GO:0016021(integral to membrane),GO:0009522(photosystem I),GO:0051539(4 iron, 4 sulfur cluster binding),GO:0016168(chlorophyll binding),GO:0046872(metal ion binding),GO:0022900(electron transport chain),GO:0015979(photosynthesis),GO:0018298(protein-chromophore linkage),GO:0006810(transport)
Aradu.5T6BE	A4	69218571	69218982	-	GO:0046872(metal ion binding),GO:0016706(oxidoreductase activity, acting on paired donors, with incorporation or reduction of molecular oxygen, 2-oxoglutarate as one donor, and incorporation of one atom each of oxygen into both donors)
Aradu.1BJ1T	A5	1367462	1367962	-	GO:0016021(integral to membrane),GO:0031902(late endosome membrane),GO:0009705(plant-type vacuole membrane),GO:0005484(SNAP receptor activity),GO:0009660(amyloplast organization),GO:0006886(intracellular protein transport),GO:0009959(negative gravitropism),GO:0000903(regulation of cell shape during vegetative growth phase),GO:0010118(stomatal movement),GO:0007033(vacuole organization),GO:0016192(…
Aradu.XF7S6	A5	1404275	1404659	-	GO:0009507(chloroplast),GO:0005198(structural molecule activity)
Aradu.J7LHV	A5	1443847	1444767	+	GO:0003677(DNA binding),GO:0034648(histone demethylase activity (H3-dimethyl-K4 specific)),GO:0034647(histone demethylase activity (H3-trimethyl-K4 specific)),GO:0016706(oxidoreductase activity, acting on paired donors, with incorporation or reduction of molecular oxygen, 2-oxoglutarate as one donor, and incorporation of one atom each of oxygen into both donors),GO:0016702(oxidoreductase activity…
Aradu.0L9GE	A5	1540451	1540783	+	GO:0009570(chloroplast stroma),GO:0004366(glycerol-3-phosphate O-acyltransferase activity),GO:0008654(phospholipid biosynthetic process)
Aradu.AC9ZE	A5	2074495	2074795	+	GO:0009535(chloroplast thylakoid membrane),GO:0016021(integral to membrane),GO:0009523(photosystem II),GO:0015979(photosynthesis)
Aradu.90MNJ	A5	4526086	4526939	-	GO:0005829(cytosol),GO:0005634(nucleus),GO:0003677(DNA binding),GO:0006355(regulation of transcription, DNA-dependent),GO:0006950(response to stress),GO:0006351(transcription, DNA-dependent)
Aradu.24F6S	A5	4537769	4538048	-	GO:0005737(cytoplasm),GO:0005634(nucleus),GO:0046872(metal ion binding),GO:0004842(ubiquitin-protein ligase activity),GO:0045892(negative regulation of transcription, DNA-dependent),GO:0009409(response to cold)
Aradu.U9MXL	A5	4602585	4602698	-	GO:0046872(metal ion binding),GO:0004721(phosphoprotein phosphatase activity)
Aradu.IR3FG	A5	4651590	4651667	-	GO:0009570(chloroplast stroma),GO:0005739(mitochondrion),GO:0009505(plant-type cell wall),GO:0005506(iron ion binding),GO:0042586(peptide deformylase activity),GO:0043686(co-translational protein modification),GO:0006412(translation)
Aradu.R8RVW	A5	4667511	4668119	-	GO:0005759(mitochondrial matrix),GO:0004300(enoyl-CoA hydratase activity),GO:0004490(methylglutaconyl-CoA hydratase activity),GO:0003730(mRNA 3'-UTR binding),GO:0009083(branched chain family amino acid catabolic process),GO:0006402(mRNA catabolic process)
Aradu.WQ6MF	A5	4690988	4691614	-	GO:0005634(nucleus),GO:0005515(protein binding),GO:0008270(zinc ion binding),GO:0030154(cell differentiation),GO:0009908(flower development),GO:0009910(negative regulation of flower development),GO:0006349(regulation of gene expression by genetic imprinting),GO:0006355(regulation of transcription, DNA-dependent),GO:0006351(transcription, DNA-dependent)
Aradu.6G97K	A5	14064739	14065485	+	GO:0000139(Golgi membrane),GO:0016021(integral to membrane)
Aradu.901R7	A5	14088012	14088670	+	GO:0042807(central vacuole),GO:0009507(chloroplast),GO:0016021(integral to membrane),GO:0009705(plant-type vacuole membrane),GO:0005215(transporter activity),GO:0055085(transmembrane transport),GO:0006833(water transport)
Aradu.58KSZ	A5	14088996	14089610	-	GO:0005737(cytoplasm),GO:0005524(ATP binding),GO:0004823(leucine-tRNA ligase activity),GO:0006429(leucyl-tRNA aminoacylation)
Aradu.58KSZ	A5	14094144	14094226	-	GO:0005737(cytoplasm),GO:0005524(ATP binding),GO:0004823(leucine-tRNA ligase activity),GO:0006429(leucyl-tRNA aminoacylation)
Aradu.FEY54	A5	57680312	57680605	+	GO:0005634(nucleus),GO:0003677(DNA binding),GO:0006355(regulation of transcription, DNA-dependent),GO:0006351(transcription, DNA-dependent)
Aradu.VY4AY	A5	68939112	68939417	-	GO:0005730(nucleolus)
Aradu.L1FUQ	A5	81824210	81824468	-	GO:0005886(plasma membrane),GO:0009506(plasmodesma),GO:0005774(vacuolar membrane)
Aradu.I9JU3	A5	81880866	81881525	-	GO:0016021(integral to membrane),GO:0005886(plasma membrane),GO:0005524(ATP binding),GO:0005515(protein binding),GO:0004674(protein serine/threonine kinase activity),GO:0004872(receptor activity),GO:0007126(meiosis),GO:0009556(microsporogenesis),GO:0010234(tapetal cell fate specification)
Aradu.SGR1V	A5	81909974	81910453	-	GO:0016021(integral to membrane),GO:0009522(photosystem I),GO:0009783(photosystem II antenna complex),GO:0010287(plastoglobule),GO:0009517(PSII associated light-harvesting complex II),GO:0016168(chlorophyll binding),GO:0046872(metal ion binding),GO:0010196(nonphotochemical quenching),GO:0009765(photosynthesis, light harvesting),GO:0018298(protein-chromophore linkage),GO:0009637(response to blue l…
Aradu.JT91M	A5	81923917	81924057	+	GO:0009507(chloroplast),GO:0003723(RNA binding),GO:0008270(zinc ion binding),GO:0009658(chloroplast organization),GO:0000373(Group II intron splicing),GO:0015979(photosynthesis),GO:0010468(regulation of gene expression)
Aradu.5HP19	A5	81924470	81924890	-	GO:0005524(ATP binding),GO:0016887(ATPase activity),GO:0046983(protein dimerization activity),GO:0051082(unfolded protein binding),GO:0008270(zinc ion binding),GO:0006457(protein folding)
Aradu.APS5J	A5	81974486	81974680	+	GO:0005739(mitochondrion),GO:0005488(binding),GO:0080156(mitochondrial mRNA modification)
Aradu.B8D8W	A5	88024216	88024353	+	GO:0016866(intramolecular transferase activity)
Aradu.EQY0B	A5	88030938	88031063	-	GO:0032040(small-subunit processome),GO:0050896(response to stimulus),GO:0006364(rRNA processing),GO:0007601(visual perception)
Aradu.PA8BP	A5	88035543	88036239	+	GO:0016324(apical plasma membrane),GO:0016021(integral to membrane),GO:0005524(ATP binding),GO:0004674(protein serine/threonine kinase activity),GO:0004872(receptor activity)
Aradu.MZQ5S	A5	88069997	88070122	-	GO:0000151(ubiquitin ligase complex),GO:0005524(ATP binding),GO:0004674(protein serine/threonine kinase activity),GO:0004842(ubiquitin-protein ligase activity)
Aradu.PLG4K	A5	88072462	88073205	+	GO:0009507(chloroplast),GO:0005886(plasma membrane),GO:0000151(ubiquitin ligase complex),GO:0005524(ATP binding),GO:0004674(protein serine/threonine kinase activity),GO:0004842(ubiquitin-protein ligase activity),GO:0006950(response to stress)
Aradu.ET2TE	A5	88078303	88078685	-	GO:0003989(acetyl-CoA carboxylase activity),GO:0005524(ATP binding),GO:0004075(biotin carboxylase activity),GO:0046872(metal ion binding),GO:0006633(fatty acid biosynthetic process)
Aradu.W4C7I	A5	88086321	88087185	-	GO:0005634(nucleus),GO:0003677(DNA binding),GO:0046983(protein dimerization activity),GO:0009734(auxin mediated signaling pathway),GO:0006355(regulation of transcription, DNA-dependent),GO:0006351(transcription, DNA-dependent)
Aradu.Y0RU8	A5	88147219	88147727	-	GO:0005634(nucleus),GO:0003677(DNA binding),GO:0019899(enzyme binding),GO:0008270(zinc ion binding),GO:0006355(regulation of transcription, DNA-dependent),GO:0006351(transcription, DNA-dependent)
Aradu.Y0RU8	A5	88148734	88149344	-	GO:0005634(nucleus),GO:0003677(DNA binding),GO:0019899(enzyme binding),GO:0008270(zinc ion binding),GO:0006355(regulation of transcription, DNA-dependent),GO:0006351(transcription, DNA-dependent)
Aradu.EU5PL	A5	88163053	88163210	-	GO:0046872(metal ion binding),GO:0004721(phosphoprotein phosphatase activity)
Aradu.840AQ	A5	89748662	89748903	+	GO:0016021(integral to membrane),GO:0005524(ATP binding),GO:0042626(ATPase activity, coupled to transmembrane movement of substances)
Aradu.K5I1J	A5	89768799	89769102	+	GO:0005488(binding)
Aradu.9B75Y	A5	89771197	89771685	+	GO:0016021(integral to membrane),GO:0005524(ATP binding),GO:0042626(ATPase activity, coupled to transmembrane movement of substances)
Aradu.UP3E6	A5	89773086	89773443	+	GO:0016021(integral to membrane),GO:0005524(ATP binding),GO:0042626(ATPase activity, coupled to transmembrane movement of substances)
Aradu.409UQ	A5	89870296	89870704	+	GO:0022627(cytosolic small ribosomal subunit),GO:0016020(membrane),GO:0003735(structural constituent of ribosome),GO:0006412(translation)
Aradu.A7LBJ	A5	89873064	89873438	-	GO:0003723(RNA binding),GO:0003968(RNA-directed RNA polymerase activity),GO:0031047(gene silencing by RNA)
Aradu.DT0CL	A5	89886631	89886979	+	GO:0005634(nucleus),GO:0008270(zinc ion binding)
Aradu.17P0P	A5	89890359	89891459	+	GO:0048046(apoplast),GO:0004869(cysteine-type endopeptidase inhibitor activity),GO:0004867(serine-type endopeptidase inhibitor activity)
Aradu.S4P4Y	A5	99032846	99033091	-	GO:0000166(nucleotide binding),GO:0003723(RNA binding),GO:0006355(regulation of transcription, DNA-dependent),GO:0006351(transcription, DNA-dependent)
Aradu.S4P4Y	A5	99033810	99034145	-	GO:0000166(nucleotide binding),GO:0003723(RNA binding),GO:0006355(regulation of transcription, DNA-dependent),GO:0006351(transcription, DNA-dependent)
Aradu.WUY99	A5	99047122	99047557	-	GO:0000166(nucleotide binding),GO:0003723(RNA binding),GO:0006355(regulation of transcription, DNA-dependent),GO:0006351(transcription, DNA-dependent)
Aradu.PZ2PD	A6	7962293	7962358	+	GO:0005789(endoplasmic reticulum membrane),GO:0016021(integral to membrane),GO:0005524(ATP binding),GO:0051740(ethylene binding),GO:0046872(metal ion binding),GO:0005515(protein binding),GO:0004872(receptor activity),GO:0000155(two-component sensor activity),GO:0009873(ethylene mediated signaling pathway),GO:0010105(negative regulation of ethylene mediated signaling pathway),GO:0018106(peptidyl-h…
Aradu.TUR0Y	A6	7966608	7966980	-	GO:0022625(cytosolic large ribosomal subunit),GO:0005730(nucleolus),GO:0005886(plasma membrane),GO:0009506(plasmodesma),GO:0003735(structural constituent of ribosome),GO:0006412(translation)
Aradu.NZ8CP	A6	7983501	7984473	-	GO:0005737(cytoplasm),GO:0005634(nucleus),GO:0005886(plasma membrane),GO:0003677(DNA binding),GO:0005515(protein binding),GO:0003700(sequence-specific DNA binding transcription factor activity),GO:0008219(cell death),GO:0009873(ethylene mediated signaling pathway),GO:0045893(positive regulation of transcription, DNA-dependent),GO:0009735(response to cytokinin stimulus),GO:0009753(response to jasm…
Aradu.SW5JR	A6	8030006	8030869	-	GO:0005576(extracellular region),GO:0008810(cellulase activity),GO:0007047(cellular cell wall organization),GO:0030245(cellulose catabolic process)
Aradu.GE19E	A6	8030960	8031195	+	GO:0016157(sucrose synthase activity),GO:0009058(biosynthetic process),GO:0005985(sucrose metabolic process)
Aradu.N56TJ	A6	8042279	8043196	-	GO:0005618(cell wall),GO:0005576(extracellular region),GO:0045330(aspartyl esterase activity),GO:0004857(enzyme inhibitor activity),GO:0030599(pectinesterase activity),GO:0042545(cell wall modification),GO:0007047(cellular cell wall organization)
Aradu.3L8WA	A6	8083492	8083731	-	GO:0016021(integral to membrane),GO:0005215(transporter activity),GO:0006857(oligopeptide transport)
Aradu.S28UE	A6	8094925	8095664	+	GO:0005618(cell wall),GO:0005576(extracellular region),GO:0045330(aspartyl esterase activity),GO:0004857(enzyme inhibitor activity),GO:0030599(pectinesterase activity),GO:0042545(cell wall modification),GO:0007047(cellular cell wall organization)
Aradu.V4LAJ	A6	8133146	8133647	+	GO:0005829(cytosol),GO:0005925(focal adhesion),GO:0005794(Golgi apparatus),GO:0005730(nucleolus),GO:0005777(peroxisome),GO:0005625(soluble fraction),GO:0004301(epoxide hydrolase activity),GO:0046872(metal ion binding),GO:0042803(protein homodimerization activity),GO:0019439(aromatic compound catabolic process),GO:0006874(cellular calcium ion homeostasis),GO:0017144(drug metabolic process),GO:0006…
Aradu.DZN5T	A6	8133638	8134103	-	GO:0005840(ribosome),GO:0003735(structural constituent of ribosome),GO:0006412(translation)
Aradu.EI12H	A6	8147318	8147706	+	GO:0005829(cytosol),GO:0000145(exocyst),GO:0009846(pollen germination),GO:0009860(pollen tube growth),GO:0015031(protein transport),GO:0006904(vesicle docking involved in exocytosis)
Aradu.MM8M8	A6	10870315	10870587	-	GO:0005737(cytoplasm),GO:0005874(microtubule),GO:0005524(ATP binding),GO:0016887(ATPase activity),GO:0008017(microtubule binding),GO:0003777(microtubule motor activity),GO:0007018(microtubule-based movement)
Aradu.MM8M8	A6	10876135	10876169	-	GO:0005737(cytoplasm),GO:0005874(microtubule),GO:0005524(ATP binding),GO:0016887(ATPase activity),GO:0008017(microtubule binding),GO:0003777(microtubule motor activity),GO:0007018(microtubule-based movement)
Aradu.L4ZI8	A6	10894859	10895101	+	GO:0009897(external side of plasma membrane),GO:0016021(integral to membrane),GO:0005524(ATP binding),GO:0016887(ATPase activity),GO:0015245(fatty acid transporter activity),GO:0080051(cutin transport),GO:0009737(response to abscisic acid stimulus),GO:0009651(response to salt stress),GO:0009611(response to wounding)
Aradu.T9EI4	A6	10926717	10927071	+	GO:0016021(integral to membrane),GO:0005524(ATP binding),GO:0016887(ATPase activity),GO:0080167(response to karrikin),GO:0006810(transport)
Aradu.Y4VR1	A6	10953727	10954568	+	GO:0005634(nucleus),GO:0008270(zinc ion binding)
Aradu.U5A8Y	A6	10964701	10965179	-	GO:0009570(chloroplast stroma),GO:0008047(enzyme activator activity),GO:0050660(flavin adenine dinucleotide binding),GO:0016671(oxidoreductase activity, acting on a sulfur group of donors, disulfide as acceptor),GO:0005515(protein binding),GO:0004791(thioredoxin-disulfide reductase activity),GO:0045454(cell redox homeostasis),GO:0022900(electron transport chain),GO:0042744(hydrogen peroxide catab…
Aradu.E740H	A6	10984850	10984921	+	GO:0005737(cytoplasm),GO:0005634(nucleus),GO:0043565(sequence-specific DNA binding),GO:0003700(sequence-specific DNA binding transcription factor activity),GO:0046686(response to cadmium ion),GO:0006950(response to stress)
Aradu.MR7KV	A6	17783713	17784042	+	GO:0045551(cinnamyl-alcohol dehydrogenase activity),GO:0008270(zinc ion binding),GO:0009809(lignin biosynthetic process)
Aradu.0KF8R	A6	17799099	17800188	+	GO:0016021(integral to membrane)
Aradu.6PX5N	A6	17800504	17800893	-	GO:0005576(extracellular region),GO:0009505(plant-type cell wall),GO:0020037(heme binding),GO:0004601(peroxidase activity),GO:0042744(hydrogen peroxide catabolic process)
Aradu.DSS3T	A6	17802656	17803227	-	GO:0005618(cell wall),GO:0005576(extracellular region),GO:0016020(membrane),GO:0009664(plant-type cell wall organization)
Aradu.QYZ18	A6	17925294	17926525	+	GO:0009507(chloroplast),GO:0042286(glutamate-1-semialdehyde 2,1-aminomutase activity),GO:0030170(pyridoxal phosphate binding),GO:0008483(transaminase activity),GO:0015995(chlorophyll biosynthetic process)
Aradu.4P8D3	A6	17931041	17931299	+	GO:0005737(cytoplasm),GO:0005634(nucleus),GO:0005886(plasma membrane),GO:0005524(ATP binding),GO:0005509(calcium ion binding),GO:0004674(protein serine/threonine kinase activity)
Aradu.VHQ2J	A6	71823411	71823608	+	GO:0005634(nucleus),GO:0018024(histone-lysine N-methyltransferase activity),GO:0008270(zinc ion binding)
Aradu.BS8N9	A6	71836281	71836720	-	GO:0005524(ATP binding),GO:0030332(cyclin binding),GO:0004693(cyclin-dependent protein kinase activity),GO:0008353(RNA polymerase II carboxy-terminal domain kinase activity),GO:0051726(regulation of cell cycle)
Aradu.HAL7W	A6	71854816	71855923	-	GO:0010008(endosome membrane),GO:0016021(integral to membrane),GO:0005773(vacuole),GO:0015031(protein transport)
Aradu.Y3KT7	A6	111752323	111752388	+	GO:0005789(endoplasmic reticulum membrane),GO:0016021(integral to membrane),GO:0005792(microsome),GO:0020037(heme binding),GO:0022900(electron transport chain),GO:0006810(transport)
Aradu.TXN9A	A6	111775228	111775517	-	GO:0003677(DNA binding),GO:0008270(zinc ion binding)
Aradu.72HG2	A6	111785176	111786213	-	GO:0009941(chloroplast envelope),GO:0009535(chloroplast thylakoid membrane),GO:0005739(mitochondrion),GO:0010287(plastoglobule),GO:0009978(allene oxide synthase activity),GO:0009055(electron carrier activity),GO:0020037(heme binding),GO:0047987(hydroperoxide dehydratase activity),GO:0016705(oxidoreductase activity, acting on paired donors, with incorporation or reduction of molecular oxygen),GO:0…
Aradu.R9JEZ	A6	111803318	111803643	-	GO:0000145(exocyst),GO:0005886(plasma membrane),GO:0006887(exocytosis),GO:0015031(protein transport)
Aradu.H5024	A6	111832461	111832745	-	GO:0009941(chloroplast envelope),GO:0009570(chloroplast stroma),GO:0016020(membrane),GO:0000312(plastid small ribosomal subunit),GO:0019843(rRNA binding),GO:0003735(structural constituent of ribosome),GO:0006412(translation)
Aradu.Z5Y7Q	A6	111850012	111850054	+	GO:0009507(chloroplast),GO:0022625(cytosolic large ribosomal subunit),GO:0016020(membrane),GO:0003735(structural constituent of ribosome),GO:0006412(translation)
Aradu.Z702T	A6	111857509	111857660	-	GO:0016021(integral to membrane),GO:0009705(plant-type vacuole membrane),GO:0015238(drug transmembrane transporter activity),GO:0015299(solute:hydrogen antiporter activity),GO:0010231(maintenance of seed dormancy),GO:0010023(proanthocyanidin biosynthetic process)
Aradu.8QI9R	A6	111900433	111900446	+	GO:0052659(inositol 1,3,4,5-tetrakisphosphate 5-phosphatase activity),GO:0052658(inositol-1,4,5-trisphosphate 5-phosphatase activity),GO:0004445(inositol-polyphosphate 5-phosphatase activity),GO:0034485(phosphatidylinositol-3,4,5-trisphosphate 5-phosphatase activity),GO:0043813(phosphatidylinositol-3,5-bisphosphate 5-phosphatase activity),GO:0004439(phosphatidylinositol-4,5-bisphosphate 5-phospha…
Aradu.X4Z63	A6	111913023	111913605	+	GO:0043130(ubiquitin binding),GO:0008270(zinc ion binding),GO:0046621(negative regulation of organ growth),GO:0048482(ovule morphogenesis),GO:0048317(seed morphogenesis)
Aradu.KX502	A7	14228245	14229123	+	GO:0046658(anchored to plasma membrane),GO:0016021(integral to membrane),GO:0009505(plant-type cell wall),GO:0009506(plasmodesma),GO:0005524(ATP binding),GO:0004672(protein kinase activity),GO:0004872(receptor activity),GO:0009737(response to abscisic acid stimulus)
Aradu.NC9GU	A7	14236217	14236681	-	GO:0031902(late endosome membrane),GO:0005765(lysosomal membrane),GO:0030496(midbody),GO:0051233(spindle midzone),GO:0043014(alpha-tubulin binding),GO:0048487(beta-tubulin binding),GO:0019003(GDP binding),GO:0005525(GTP binding),GO:0003924(GTPase activity),GO:0007049(cell cycle),GO:0051301(cell division),GO:0007059(chromosome segregation),GO:0007264(small GTPase mediated signal transduction)
Aradu.KFR9Z	A7	14262011	14262598	+	GO:0007165(signal transduction)
Aradu.M8UTW	A7	14365665	14366296	+	GO:0005829(cytosol),GO:0005773(vacuole),GO:0008239(dipeptidyl-peptidase activity),GO:0046872(metal ion binding),GO:0005515(protein binding),GO:0006508(proteolysis)
Aradu.UGC9M	A7	14370186	14370695	+	GO:0005576(extracellular region),GO:0009506(plasmodesma)
Aradu.ED3FV	A7	14377149	14377355	-	GO:0005739(mitochondrion),GO:0016787(hydrolase activity),GO:0046872(metal ion binding)
Aradu.WW4W8	A7	14397984	14398091	-	GO:0005634(nucleus),GO:0008270(zinc ion binding)
Aradu.2I7QP	A7	27303383	27303579	+	GO:0046872(metal ion binding),GO:0004721(phosphoprotein phosphatase activity)
Aradu.BV95P	A7	27306397	27306894	-	GO:0005634(nucleus),GO:0005886(plasma membrane),GO:0005515(protein binding),GO:0008270(zinc ion binding)
Aradu.LQ319	A7	30863460	30863610	+	GO:0016021(integral to membrane),GO:0005886(plasma membrane)
Aradu.W695A	A7	38182827	38182842	+	GO:0016021(integral to membrane),GO:0005774(vacuolar membrane),GO:0009055(electron carrier activity),GO:0020037(heme binding),GO:0004497(monooxygenase activity),GO:0016705(oxidoreductase activity, acting on paired donors, with incorporation or reduction of molecular oxygen),GO:0050616(secologanin synthase activity),GO:0009820(alkaloid metabolic process)
Aradu.W695A	A7	38192795	38193500	+	GO:0016021(integral to membrane),GO:0005774(vacuolar membrane),GO:0009055(electron carrier activity),GO:0020037(heme binding),GO:0004497(monooxygenase activity),GO:0016705(oxidoreductase activity, acting on paired donors, with incorporation or reduction of molecular oxygen),GO:0050616(secologanin synthase activity),GO:0009820(alkaloid metabolic process)
Aradu.Z693C	A7	38209013	38209255	-	GO:0016021(integral to membrane),GO:0005315(inorganic phosphate transmembrane transporter activity),GO:0015293(symporter activity)
Aradu.K270P	A7	38221381	38221450	-	GO:0016021(integral to membrane),GO:0005886(plasma membrane),GO:0005524(ATP binding),GO:0008553(hydrogen-exporting ATPase activity, phosphorylative mechanism),GO:0046872(metal ion binding),GO:0006754(ATP biosynthetic process)
Aradu.NQ0VF	A7	38225977	38225999	-	GO:0016021(integral to membrane),GO:0005774(vacuolar membrane),GO:0009055(electron carrier activity),GO:0020037(heme binding),GO:0004497(monooxygenase activity),GO:0016705(oxidoreductase activity, acting on paired donors, with incorporation or reduction of molecular oxygen),GO:0050616(secologanin synthase activity),GO:0009820(alkaloid metabolic process)
Aradu.G837S	A7	38339404	38339616	-	GO:0005634(nucleus),GO:0003677(DNA binding),GO:0006355(regulation of transcription, DNA-dependent),GO:0006351(transcription, DNA-dependent)
Aradu.1Q04P	A7	46922234	46922254	-	GO:0005737(cytoplasm),GO:0003729(mRNA binding),GO:0006417(regulation of translation)
Aradu.AU4WK	A7	71467873	71468192	+	GO:0016021(integral to membrane),GO:0009506(plasmodesma),GO:0008271(secondary active sulfate transmembrane transporter activity),GO:0015293(symporter activity)
Aradu.9LK7Y	A7	71470148	71472020	-	GO:0030016(myofibril),GO:0032982(myosin filament),GO:0003779(actin binding),GO:0005524(ATP binding),GO:0005516(calmodulin binding),GO:0003774(motor activity)
Aradu.WQ1RT	A7	71855191	71855600	+	GO:0005737(cytoplasm),GO:0016020(membrane),GO:0005524(ATP binding),GO:0004674(protein serine/threonine kinase activity),GO:0004872(receptor activity)
Aradu.GXE0Z	A7	71863946	71864225	-	GO:0004190(aspartic-type endopeptidase activity),GO:0003677(DNA binding),GO:0004519(endonuclease activity),GO:0003723(RNA binding),GO:0003964(RNA-directed DNA polymerase activity),GO:0008270(zinc ion binding),GO:0006278(RNA-dependent DNA replication),GO:0046740(spread of virus in host, cell to cell),GO:0006810(transport)
Aradu.BRN6K	A7	71867122	71867254	-	GO:0004190(aspartic-type endopeptidase activity),GO:0003677(DNA binding),GO:0004519(endonuclease activity),GO:0003723(RNA binding),GO:0003964(RNA-directed DNA polymerase activity),GO:0008270(zinc ion binding),GO:0006278(RNA-dependent DNA replication),GO:0046740(spread of virus in host, cell to cell),GO:0006810(transport)
Aradu.RX3FZ	A7	71872652	71872679	-	GO:0009507(chloroplast),GO:0004019(adenylosuccinate synthase activity),GO:0005525(GTP binding),GO:0000287(magnesium ion binding),GO:0006164(purine nucleotide biosynthetic process)
Aradu.8A03I	A7	71909014	71909457	+	GO:0046872(metal ion binding),GO:0004721(phosphoprotein phosphatase activity)
Aradu.PI5HS	A7	71931751	71932465	-	GO:0005886(plasma membrane),GO:0005525(GTP binding),GO:0015031(protein transport),GO:0007264(small GTPase mediated signal transduction)
Aradu.JQ37E	A7	74372682	74372747	+	GO:0016021(integral to membrane),GO:0005524(ATP binding),GO:0004674(protein serine/threonine kinase activity),GO:0004872(receptor activity)
Aradu.AG5I3	A7	74391076	74391123	+	GO:0016021(integral to membrane),GO:0005886(plasma membrane),GO:0009506(plasmodesma),GO:0005524(ATP binding),GO:0004674(protein serine/threonine kinase activity),GO:0004872(receptor activity)
Aradu.3A1D3	A7	74554370	74554737	+	GO:0005634(nucleus),GO:0005488(binding),GO:0051301(cell division),GO:0007067(mitosis),GO:0010087(phloem or xylem histogenesis),GO:0032875(regulation of DNA endoreduplication)
Aradu.Q2835	A7	78127931	78128488	+	GO:0004364(glutathione transferase activity),GO:0009734(auxin mediated signaling pathway)
Aradu.E6KMV	A7	78145924	78146637	+	GO:0004364(glutathione transferase activity),GO:0009734(auxin mediated signaling pathway)
Aradu.KRA3S	A7	78155197	78155789	-	GO:0004364(glutathione transferase activity)
Aradu.HD4RJ	A7	78190526	78190540	-	GO:0004364(glutathione transferase activity)
Aradu.A6W0E	A7	78206667	78207060	-	GO:0004364(glutathione transferase activity)
Aradu.4QM78	A7	78281074	78281635	-	GO:0004364(glutathione transferase activity)
Aradu.26WH0	A7	78302659	78302776	+	GO:0005737(cytoplasm),GO:0008964(phosphoenolpyruvate carboxylase activity),GO:0015977(carbon fixation),GO:0015979(photosynthesis),GO:0006099(tricarboxylic acid cycle)
Aradu.VXF2R	A7	78305139	78305607	+	GO:0005737(cytoplasm),GO:0016020(membrane),GO:0005525(GTP binding),GO:0007264(small GTPase mediated signal transduction)
Aradu.L5IGM	A8	15758306	15759418	+	GO:0046872(metal ion binding),GO:0004721(phosphoprotein phosphatase activity)
Aradu.68LAM	A8	15789587	15790356	+	GO:0016021(integral to membrane),GO:0005524(ATP binding),GO:0004674(protein serine/threonine kinase activity),GO:0004872(receptor activity),GO:0009960(endosperm development)
Aradu.VP7YH	A8	15847205	15847681	+	GO:0016021(integral to membrane),GO:0005886(plasma membrane),GO:0005524(ATP binding),GO:0004674(protein serine/threonine kinase activity)
Aradu.UA79E	A8	17404551	17404797	-	GO:0005634(nucleus),GO:0003677(DNA binding),GO:0003700(sequence-specific DNA binding transcription factor activity),GO:0009873(ethylene mediated signaling pathway)
Aradu.YC4LW	A8	17429258	17429290	-	GO:0005634(nucleus),GO:0004553(hydrolase activity, hydrolyzing O-glycosyl compounds),GO:0003700(sequence-specific DNA binding transcription factor activity),GO:0008270(zinc ion binding),GO:0005975(carbohydrate metabolic process),GO:0007623(circadian rhythm),GO:0042753(positive regulation of circadian rhythm),GO:0045893(positive regulation of transcription, DNA-dependent),GO:0009585(red, far-red l…
Aradu.WT8FL	A8	17511610	17511681	+	GO:0016021(integral to membrane),GO:0005524(ATP binding),GO:0004674(protein serine/threonine kinase activity),GO:0004872(receptor activity),GO:0009790(embryo development),GO:0008544(epidermis development)
Aradu.RZM6B	A8	25616792	25617438	-	GO:0009898(internal side of plasma membrane),GO:0005773(vacuole),GO:0005524(ATP binding),GO:0009882(blue light photoreceptor activity),GO:0010181(FMN binding),GO:0042802(identical protein binding),GO:0004674(protein serine/threonine kinase activity),GO:0000155(two-component sensor activity),GO:0009904(chloroplast accumulation movement),GO:0009903(chloroplast avoidance movement),GO:0010362(negativ…
Aradu.HVW3A	A8	25657612	25657872	-	GO:0005886(plasma membrane),GO:0005524(ATP binding),GO:0004674(protein serine/threonine kinase activity)
Aradu.FT5QT	A8	27398694	27399278	+	GO:0005764(lysosome),GO:0004180(carboxypeptidase activity),GO:0008236(serine-type peptidase activity),GO:0006508(proteolysis)
Aradu.DK6DD	A8	27406017	27406401	+	GO:0016021(integral to membrane),GO:0017176(phosphatidylinositol N-acetylglucosaminyltransferase activity),GO:0006506(GPI anchor biosynthetic process)
Aradu.YR762	A8	27410243	27410801	-	GO:0046658(anchored to plasma membrane),GO:0004190(aspartic-type endopeptidase activity),GO:0006508(proteolysis)
Aradu.YR762	A8	27413799	27414068	-	GO:0046658(anchored to plasma membrane),GO:0004190(aspartic-type endopeptidase activity),GO:0006508(proteolysis)
Aradu.U0T6A	A8	27433041	27433920	+	GO:0032153(cell division site),GO:0005829(cytosol),GO:0005634(nucleus),GO:0005816(spindle pole body),GO:0005524(ATP binding),GO:0005515(protein binding),GO:0004674(protein serine/threonine kinase activity),GO:0051301(cell division),GO:0007243(intracellular protein kinase cascade),GO:0007067(mitosis),GO:0007346(regulation of mitotic cell cycle),GO:0048024(regulation of nuclear mRNA splicing, via s…
Aradu.ABK5U	A8	27449824	27450208	-	GO:0005576(extracellular region),GO:0016788(hydrolase activity, acting on ester bonds),GO:0016042(lipid catabolic process)
Aradu.7C3YV	A8	27492938	27493557	+	GO:0004871(signal transducer activity),GO:0009416(response to light stimulus)
Aradu.50PN9	A8	27522477	27523239	+	GO:0005737(cytoplasm),GO:0016020(membrane),GO:0005525(GTP binding),GO:0007264(small GTPase mediated signal transduction)
Aradu.911BS	A8	27542983	27543630	+	GO:0030131(clathrin adaptor complex),GO:0005905(coated pit),GO:0005886(plasma membrane),GO:0008289(lipid binding),GO:0005515(protein binding),GO:0008565(protein transporter activity),GO:0006897(endocytosis),GO:0006886(intracellular protein transport)
Aradu.R4VKD	A8	27558950	27558978	+	GO:0005634(nucleus),GO:0005524(ATP binding),GO:0003677(DNA binding),GO:0004386(helicase activity),GO:0008270(zinc ion binding),GO:0016568(chromatin modification),GO:0009294(DNA mediated transformation),GO:0000724(double-strand break repair via homologous recombination)
Aradu.ND275	A8	27637996	27638227	-	GO:0005730(nucleolus),GO:0016787(hydrolase activity),GO:0008270(zinc ion binding),GO:0016568(chromatin modification),GO:0006355(regulation of transcription, DNA-dependent),GO:0006351(transcription, DNA-dependent)
Aradu.CW9DH	A8	30055760	30056230	-	GO:0009507(chloroplast),GO:0034009(isoprene synthase activity),GO:0000287(magnesium ion binding)
Aradu.572L7	A8	30059254	30059357	-	GO:0009507(chloroplast),GO:0034009(isoprene synthase activity),GO:0000287(magnesium ion binding)
Aradu.WA69B	A8	30134242	30134464	+	GO:0016021(integral to membrane),GO:0005886(plasma membrane),GO:0005524(ATP binding),GO:0004674(protein serine/threonine kinase activity)
Aradu.WD2YS	A8	30165730	30166196	-	GO:0046872(metal ion binding),GO:0004721(phosphoprotein phosphatase activity)
Aradu.CTP8M	A8	30172517	30173416	+	GO:0048046(apoplast),GO:0005618(cell wall),GO:0004553(hydrolase activity, hydrolyzing O-glycosyl compounds),GO:0016762(xyloglucan:xyloglucosyl transferase activity),GO:0007047(cellular cell wall organization),GO:0006073(cellular glucan metabolic process)
Aradu.IRG5E	A8	30193749	30194852	+	GO:0005634(nucleus),GO:0003677(DNA binding),GO:0003700(sequence-specific DNA binding transcription factor activity),GO:0010286(heat acclimation)
Aradu.ZDS2P	A8	30233699	30235130	-	GO:0016021(integral to membrane),GO:0044459(plasma membrane part),GO:0005524(ATP binding),GO:0005516(calmodulin binding),GO:0004674(protein serine/threonine kinase activity),GO:0004872(receptor activity),GO:0005529(sugar binding),GO:0048544(recognition of pollen)
Aradu.VC4E4	A8	30238054	30239374	-	GO:0016021(integral to membrane),GO:0044459(plasma membrane part),GO:0005524(ATP binding),GO:0005516(calmodulin binding),GO:0004674(protein serine/threonine kinase activity),GO:0004872(receptor activity),GO:0005529(sugar binding),GO:0048544(recognition of pollen)
Aradu.Q5HZK	A8	35170621	35171173	-	GO:0016021(integral to membrane),GO:0044459(plasma membrane part),GO:0005524(ATP binding),GO:0005516(calmodulin binding),GO:0004674(protein serine/threonine kinase activity),GO:0004872(receptor activity),GO:0005529(sugar binding),GO:0048544(recognition of pollen)
Aradu.7ZB45	A8	35182319	35182609	-	GO:0016021(integral to membrane),GO:0044459(plasma membrane part),GO:0009506(plasmodesma),GO:0005524(ATP binding),GO:0005516(calmodulin binding),GO:0004674(protein serine/threonine kinase activity),GO:0004872(receptor activity),GO:0005529(sugar binding),GO:0031625(ubiquitin protein ligase binding),GO:0048544(recognition of pollen)
Aradu.63N31	A8	35197396	35198309	-	GO:0009651(response to salt stress)
Aradu.6Q40C	A8	35250821	35251036	-	GO:0016021(integral to membrane),GO:0044459(plasma membrane part),GO:0009506(plasmodesma),GO:0005524(ATP binding),GO:0005516(calmodulin binding),GO:0004674(protein serine/threonine kinase activity),GO:0004872(receptor activity),GO:0005529(sugar binding),GO:0031625(ubiquitin protein ligase binding),GO:0048544(recognition of pollen)
Aradu.494EG	A8	35291147	35291153	-	GO:0016021(integral to membrane),GO:0044459(plasma membrane part),GO:0009506(plasmodesma),GO:0005524(ATP binding),GO:0005516(calmodulin binding),GO:0004674(protein serine/threonine kinase activity),GO:0004872(receptor activity),GO:0005529(sugar binding),GO:0031625(ubiquitin protein ligase binding),GO:0048544(recognition of pollen)
Aradu.4Z3ES	A8	35321913	35321966	-	GO:0016021(integral to membrane),GO:0044459(plasma membrane part),GO:0005524(ATP binding),GO:0005516(calmodulin binding),GO:0004674(protein serine/threonine kinase activity),GO:0004872(receptor activity),GO:0005529(sugar binding),GO:0048544(recognition of pollen)
Aradu.083WP	A8	35338019	35338206	-	GO:0016021(integral to membrane),GO:0044459(plasma membrane part),GO:0009506(plasmodesma),GO:0005524(ATP binding),GO:0005516(calmodulin binding),GO:0004674(protein serine/threonine kinase activity),GO:0004872(receptor activity),GO:0005529(sugar binding),GO:0031625(ubiquitin protein ligase binding),GO:0048544(recognition of pollen)
Aradu.2T5MG	A9	2094774	2095336	-	GO:0005654(nucleoplasm),GO:0071238(cellular response to brefeldin A),GO:0071313(cellular response to caffeine),GO:0034599(cellular response to oxidative stress),GO:0006611(protein export from nucleus),GO:0000056(ribosomal small subunit export from nucleus)
Aradu.V9MYQ	A9	2114158	2114208	-	GO:0016021(integral to membrane),GO:0051205(protein insertion into membrane)
Aradu.U966I	A9	2161581	2161594	-	GO:0045037(protein import into chloroplast stroma)
Aradu.X4M49	A9	2195609	2196193	+	GO:0016021(integral to membrane),GO:0009506(plasmodesma),GO:0008271(secondary active sulfate transmembrane transporter activity),GO:0015293(symporter activity)
Aradu.4K089	A9	2203721	2203979	-	GO:0016363(nuclear matrix),GO:0003677(DNA binding)
Aradu.J1S90	A9	2212949	2212972	-	GO:0005739(mitochondrion),GO:0005488(binding)
Aradu.C8ZQI	A9	2231838	2232167	+	GO:0005739(mitochondrion),GO:0005488(binding)
Aradu.18HSN	A9	2591578	2591878	+	GO:0005524(ATP binding),GO:0006915(apoptosis),GO:0006952(defense response)
Aradu.NL964	A9	2602716	2602943	-	GO:0005829(cytosol),GO:0016831(carboxy-lyase activity),GO:0000287(magnesium ion binding),GO:0030976(thiamine pyrophosphate binding),GO:0016740(transferase activity)
Aradu.80TC2	A9	2618745	2619140	+	GO:0005524(ATP binding),GO:0006915(apoptosis),GO:0006952(defense response)
Aradu.Z3Z17	A9	2634463	2635296	-	GO:0005829(cytosol),GO:0003824(catalytic activity),GO:0046982(protein heterodimerization activity),GO:0042823(pyridoxal phosphate biosynthetic process),GO:0008615(pyridoxine biosynthetic process)
Aradu.U77H9	A9	2648692	2649155	+	GO:0005813(centrosome),GO:0005874(microtubule),GO:0005524(ATP binding),GO:0003777(microtubule motor activity),GO:0007018(microtubule-based movement),GO:0006810(transport)
Aradu.B1BB8	A9	2651764	2652269	+	GO:0005576(extracellular region),GO:0020037(heme binding),GO:0004601(peroxidase activity),GO:0042744(hydrogen peroxide catabolic process)
Aradu.27ECU	A9	2660285	2660519	-	GO:0030496(midbody),GO:0000790(nuclear chromatin),GO:0005730(nucleolus),GO:0000922(spindle pole),GO:0005524(ATP binding),GO:0004003(ATP-dependent DNA helicase activity),GO:0003677(DNA binding),GO:0003723(RNA binding),GO:0007062(sister chromatid cohesion)
Aradu.788TI	A9	2705215	2706642	+	GO:0005634(nucleus)
Aradu.Y2N03	A9	2716779	2716793	+	GO:0022625(cytosolic large ribosomal subunit),GO:0046872(metal ion binding),GO:0019843(rRNA binding),GO:0003735(structural constituent of ribosome),GO:0006412(translation)
Aradu.Y2N03	A9	2718292	2718439	+	GO:0022625(cytosolic large ribosomal subunit),GO:0046872(metal ion binding),GO:0019843(rRNA binding),GO:0003735(structural constituent of ribosome),GO:0006412(translation)
Aradu.LZD95	A9	2735886	2736554	-	GO:0046872(metal ion binding),GO:0004721(phosphoprotein phosphatase activity)
Aradu.STY27	A9	6502776	6503099	-	GO:0005829(cytosol),GO:0005634(nucleus),GO:0016787(hydrolase activity)
Aradu.4Z7GD	A9	6517857	6518322	-	GO:0030424(axon),GO:0005737(cytoplasm),GO:0043209(myelin sheath),GO:0005634(nucleus),GO:0005886(plasma membrane),GO:0005515(protein binding),GO:0008366(axon ensheathment),GO:0021675(nerve development)
Aradu.YYA59	A9	6557516	6557844	-	GO:0005634(nucleus),GO:0003677(DNA binding),GO:0006355(regulation of transcription, DNA-dependent),GO:0006351(transcription, DNA-dependent)
Aradu.91EJW	A9	6586152	6586210	-	GO:0022627(cytosolic small ribosomal subunit),GO:0046872(metal ion binding),GO:0003735(structural constituent of ribosome),GO:0006412(translation)
Aradu.87BWV	A9	6592554	6592723	+	GO:0005634(nucleus),GO:0008270(zinc ion binding)
Aradu.8MB2V	A9	6618558	6619003	+	GO:0004575(sucrose alpha-glucosidase activity),GO:0005975(carbohydrate metabolic process)
Aradu.PT2CX	A9	6665196	6665941	-	GO:0046872(metal ion binding),GO:0004721(phosphoprotein phosphatase activity)
Aradu.PW8MU	A9	6672319	6672826	+	GO:0005840(ribosome),GO:0003735(structural constituent of ribosome),GO:0006412(translation)
Aradu.8D46F	A9	6691664	6691708	-	GO:0046872(metal ion binding),GO:0004721(phosphoprotein phosphatase activity)
Aradu.L1B9Z	A9	6693206	6693402	-	GO:0046872(metal ion binding),GO:0004721(phosphoprotein phosphatase activity)
Aradu.N4JRS	A9	6693835	6693978	-	GO:0046872(metal ion binding),GO:0004721(phosphoprotein phosphatase activity)
Aradu.31WFK	A9	48235080	48235473	+	GO:0009507(chloroplast),GO:0022627(cytosolic small ribosomal subunit),GO:0005730(nucleolus),GO:0005886(plasma membrane),GO:0005774(vacuolar membrane),GO:0000166(nucleotide binding),GO:0003735(structural constituent of ribosome),GO:0006412(translation)
Aradu.1D15U	A9	83179639	83180256	-	GO:0005576(extracellular region),GO:0020037(heme binding),GO:0004601(peroxidase activity),GO:0006979(response to oxidative stress)
Aradu.H3XI7	B1	793446	794250	+	GO:0005886(plasma membrane),GO:0004871(signal transducer activity),GO:0009416(response to light stimulus)
Aradu.H3XI7	B1	795940	796548	+	GO:0005886(plasma membrane),GO:0004871(signal transducer activity),GO:0009416(response to light stimulus)
Aradu.CA14N	B1	903884	904631	-	GO:0009507(chloroplast),GO:0000325(plant-type vacuole),GO:0005886(plasma membrane),GO:0000221(vacuolar proton-transporting V-type ATPase, V1 domain),GO:0005488(binding),GO:0046961(proton-transporting ATPase activity, rotational mechanism),GO:0015991(ATP hydrolysis coupled proton transport)
Aradu.I50CA	B1	917849	918107	+	GO:0005886(plasma membrane),GO:0043130(ubiquitin binding),GO:0008270(zinc ion binding)
Aradu.I50CA	B1	923889	924229	+	GO:0005886(plasma membrane),GO:0043130(ubiquitin binding),GO:0008270(zinc ion binding)
Aradu.8KW68	B1	15035262	15035733	+	GO:0048046(apoplast),GO:0009507(chloroplast),GO:0009506(plasmodesma),GO:0005773(vacuole),GO:0004197(cysteine-type endopeptidase activity),GO:0005515(protein binding),GO:0006508(proteolysis)
Aradu.UH455	B1	15134856	15135151	+	GO:0046872(metal ion binding),GO:0004721(phosphoprotein phosphatase activity)
Aradu.GXE9H	B10	5135401	5135943	-	GO:0005739(mitochondrion),GO:0005488(binding)
Aradu.AB3ND	B10	5166102	5166396	+	GO:0005524(ATP binding),GO:0003922(GMP synthase (glutamine-hydrolyzing) activity),GO:0006541(glutamine metabolic process),GO:0006177(GMP biosynthetic process)
Aradu.I73XP	B10	5221780	5221980	+	GO:0000139(Golgi membrane),GO:0016021(integral to membrane),GO:0016757(transferase activity, transferring glycosyl groups),GO:0007047(cellular cell wall organization)
Aradu.XF8JR	B10	5241850	5241934	+	GO:0009507(chloroplast),GO:0005739(mitochondrion),GO:0005524(ATP binding),GO:0004449(isocitrate dehydrogenase (NAD+) activity),GO:0000287(magnesium ion binding),GO:0051287(NAD binding),GO:0008270(zinc ion binding),GO:0006102(isocitrate metabolic process),GO:0006099(tricarboxylic acid cycle)
Aradu.E5WRT	B10	13407847	13408055	+	GO:0046658(anchored to plasma membrane),GO:0043169(cation binding),GO:0042973(glucan endo-1,3-beta-D-glucosidase activity),GO:0005975(carbohydrate metabolic process),GO:0006952(defense response)
Aradu.3MD78	B10	13929101	13929306	-	GO:0005615(extracellular space)
Aradu.FG1KN	B10	13968949	13969684	-	GO:0004190(aspartic-type endopeptidase activity),GO:0003677(DNA binding),GO:0004519(endonuclease activity),GO:0003723(RNA binding),GO:0003964(RNA-directed DNA polymerase activity),GO:0008270(zinc ion binding),GO:0006278(RNA-dependent DNA replication),GO:0046740(spread of virus in host, cell to cell),GO:0006810(transport)
Aradu.VH8BS	B10	13970292	13970840	+	GO:0004190(aspartic-type endopeptidase activity),GO:0003677(DNA binding),GO:0004519(endonuclease activity),GO:0003723(RNA binding),GO:0003964(RNA-directed DNA polymerase activity),GO:0008270(zinc ion binding),GO:0006278(RNA-dependent DNA replication),GO:0046740(spread of virus in host, cell to cell),GO:0006810(transport)
Aradu.S8E6L	B10	24271860	24272252	+	GO:0009507(chloroplast),GO:0005783(endoplasmic reticulum),GO:0005576(extracellular region),GO:0009506(plasmodesma),GO:0042277(peptide binding),GO:0003755(peptidyl-prolyl cis-trans isomerase activity),GO:0006457(protein folding),GO:0048364(root development)
Aradu.AWG5L	B2	1631215	1631343	-	GO:0016021(integral to membrane),GO:0005739(mitochondrion),GO:0005524(ATP binding),GO:0004674(protein serine/threonine kinase activity),GO:0004872(receptor activity),GO:0042742(defense response to bacterium),GO:0050832(defense response to fungus),GO:0048281(inflorescence morphogenesis),GO:0009965(leaf morphogenesis),GO:0009664(plant-type cell wall organization),GO:0009944(polarity specification o…
Aradu.0V3TN	B2	1639207	1639290	+	GO:0005577(fibrinogen complex),GO:0016021(integral to membrane),GO:0005524(ATP binding),GO:0016887(ATPase activity),GO:0030674(protein binding, bridging),GO:0005102(receptor binding),GO:0030168(platelet activation),GO:0051258(protein polymerization),GO:0007165(signal transduction),GO:0006810(transport)
Aradu.K87DL	B2	1671258	1671577	+	GO:0009507(chloroplast),GO:0016020(membrane),GO:0045300(acyl-[acyl-carrier-protein] desaturase activity),GO:0046914(transition metal ion binding),GO:0006633(fatty acid biosynthetic process)
Aradu.HL19F	B2	1679254	1679535	-	GO:0005737(cytoplasm),GO:0004022(alcohol dehydrogenase (NAD) activity),GO:0008270(zinc ion binding)
Aradu.F2874	B2	1692480	1693148	+	GO:0016021(integral to membrane),GO:0003841(1-acylglycerol-3-phosphate O-acyltransferase activity),GO:0004366(glycerol-3-phosphate O-acyltransferase activity),GO:0010143(cutin biosynthetic process),GO:0009908(flower development),GO:0008654(phospholipid biosynthetic process)
Aradu.3V80I	B2	32165930	32166006	-	GO:0009507(chloroplast),GO:0015934(large ribosomal subunit),GO:0003723(RNA binding),GO:0003735(structural constituent of ribosome),GO:0016740(transferase activity),GO:0006412(translation)
Aradu.GUF5B	B2	32266134	32266236	+	GO:0005739(mitochondrion),GO:0005488(binding)
Aradu.DB42G	B2	41557947	41557998	+	GO:0005524(ATP binding),GO:0017111(nucleoside-triphosphatase activity),GO:0007049(cell cycle)
Aradu.9S9FJ	B2	41669823	41669886	-	GO:0046872(metal ion binding),GO:0004721(phosphoprotein phosphatase activity)
Aradu.0JD39	B2	41694400	41694429	-	GO:0000139(Golgi membrane),GO:0016021(integral to membrane),GO:0016760(cellulose synthase (UDP-forming) activity),GO:0007047(cellular cell wall organization),GO:0030244(cellulose biosynthetic process)
Aradu.81HJM	B2	41714374	41714664	+	GO:0046872(metal ion binding),GO:0004721(phosphoprotein phosphatase activity)
Aradu.AUM7B	B2	41722488	41723096	-	GO:0005737(cytoplasm),GO:0005515(protein binding),GO:0003743(translation initiation factor activity),GO:0006417(regulation of translation)
Aradu.AUM7B	B2	41729194	41729275	-	GO:0005737(cytoplasm),GO:0005515(protein binding),GO:0003743(translation initiation factor activity),GO:0006417(regulation of translation)
Aradu.N8M8X	B2	52480429	52480470	-	GO:0005794(Golgi apparatus),GO:0016021(integral to membrane),GO:0004185(serine-type carboxypeptidase activity),GO:0006915(apoptosis),GO:0006508(proteolysis)
Aradu.M6KZ6	B2	71671768	71671773	+	GO:0046872(metal ion binding),GO:0004721(phosphoprotein phosphatase activity)
Aradu.7YM1I	B2	71694732	71694993	+	GO:0005737(cytoplasm),GO:0004022(alcohol dehydrogenase (NAD) activity),GO:0008270(zinc ion binding)
Aradu.X1MH8	B2	71707197	71707280	+	GO:0004022(alcohol dehydrogenase (NAD) activity),GO:0008270(zinc ion binding)
Aradu.ETD4B	B3	217684	217968	-	GO:0050662(coenzyme binding),GO:0016742(hydroxymethyl-, formyl- and related transferase activity),GO:0008168(methyltransferase activity),GO:0016491(oxidoreductase activity),GO:0009245(lipid A biosynthetic process),GO:0046677(response to antibiotic)
Aradu.QM719	B3	250934	251119	-	GO:0005634(nucleus),GO:0003676(nucleic acid binding),GO:0003700(sequence-specific DNA binding transcription factor activity),GO:0008270(zinc ion binding),GO:0009813(flavonoid biosynthetic process)
Aradu.6SN81	B3	273527	274402	-	GO:0005737(cytoplasm),GO:0005634(nucleus),GO:0046983(protein dimerization activity),GO:0043565(sequence-specific DNA binding),GO:0003700(sequence-specific DNA binding transcription factor activity),GO:0045892(negative regulation of transcription, DNA-dependent),GO:0009626(plant-type hypersensitive response),GO:0045893(positive regulation of transcription, DNA-dependent),GO:0009410(response to xen…
Aradu.BU6G6	B3	298983	299102	+	GO:0005634(nucleus),GO:0003677(DNA binding),GO:0010088(phloem development),GO:0006355(regulation of transcription, DNA-dependent),GO:0006351(transcription, DNA-dependent),GO:0010089(xylem development)
Aradu.K0SUT	B3	304844	305935	+	GO:0046658(anchored to plasma membrane),GO:0005618(cell wall),GO:0005737(cytoplasm),GO:0005576(extracellular region),GO:0005634(nucleus),GO:0043169(cation binding),GO:0042973(glucan endo-1,3-beta-D-glucosidase activity),GO:0005975(carbohydrate metabolic process),GO:0007047(cellular cell wall organization),GO:0006952(defense response)
Aradu.70QGC	B3	310385	311242	+	GO:0005829(cytosol),GO:0005769(early endosome),GO:0031902(late endosome membrane),GO:0005764(lysosome),GO:0005634(nucleus),GO:0005774(vacuolar membrane),GO:0005524(ATP binding),GO:0042623(ATPase activity, coupled),GO:0008022(protein C-terminus binding),GO:0007049(cell cycle),GO:0051301(cell division),GO:0016044(cellular membrane organization),GO:0032510(endosome to lysosome transport via multives…
Aradu.M9A72	B3	315847	315880	+	GO:0048046(apoplast),GO:0009505(plant-type cell wall),GO:0042802(identical protein binding),GO:0004252(serine-type endopeptidase activity),GO:0080001(mucilage extrusion from seed coat),GO:0048359(mucilage metabolic process involved seed coat development),GO:0043086(negative regulation of catalytic activity),GO:0006508(proteolysis)
Aradu.AI2M5	B3	332002	332084	+	GO:0005783(endoplasmic reticulum),GO:0005488(binding),GO:0080019(fatty-acyl-CoA reductase (alcohol-forming) activity),GO:0010025(wax biosynthetic process)
Aradu.AI2M5	B3	339598	339628	+	GO:0005783(endoplasmic reticulum),GO:0005488(binding),GO:0080019(fatty-acyl-CoA reductase (alcohol-forming) activity),GO:0010025(wax biosynthetic process)
Aradu.HAP2B	B3	350278	350430	+	GO:0005634(nucleus),GO:0005515(protein binding),GO:0003700(sequence-specific DNA binding transcription factor activity),GO:0008270(zinc ion binding),GO:0010018(far-red light signaling pathway),GO:0042753(positive regulation of circadian rhythm),GO:0045893(positive regulation of transcription, DNA-dependent)
Aradu.K5XM1	B3	375301	375978	+	GO:0016021(integral to membrane),GO:0005774(vacuolar membrane),GO:0009055(electron carrier activity),GO:0020037(heme binding),GO:0004497(monooxygenase activity),GO:0016705(oxidoreductase activity, acting on paired donors, with incorporation or reduction of molecular oxygen),GO:0050616(secologanin synthase activity),GO:0009820(alkaloid metabolic process)
Aradu.B3611	B3	399414	399835	+	GO:0004725(protein tyrosine phosphatase activity)
Aradu.JI3DJ	B3	423528	423758	+	GO:0009507(chloroplast),GO:0046872(metal ion binding)
Aradu.KE4QA	B3	447770	448225	-	GO:0004619(phosphoglycerate mutase activity),GO:0006096(glycolysis)
Aradu.366AT	B3	451892	452737	+	GO:0016021(integral to membrane),GO:0005886(plasma membrane),GO:0005215(transporter activity),GO:0055085(transmembrane transport)
Aradu.L955A	B3	484530	485019	+	GO:0005730(nucleolus),GO:0016787(hydrolase activity),GO:0008270(zinc ion binding),GO:0016568(chromatin modification),GO:0006355(regulation of transcription, DNA-dependent),GO:0006351(transcription, DNA-dependent)
Aradu.D8U6I	B3	489761	489835	-	GO:0000139(Golgi membrane),GO:0016021(integral to membrane),GO:0047259(glucomannan 4-beta-mannosyltransferase activity),GO:0051753(mannan synthase activity),GO:0007047(cellular cell wall organization)
Aradu.SD69N	B3	2821122	2821397	+	GO:0005488(binding),GO:0016491(oxidoreductase activity),GO:0046686(response to cadmium ion),GO:0080167(response to karrikin)
Aradu.GF4WK	B3	2823455	2823624	+	GO:0005488(binding),GO:0016491(oxidoreductase activity),GO:0046686(response to cadmium ion),GO:0080167(response to karrikin)
Aradu.YEH2E	B3	2843532	2843874	-	GO:0005886(plasma membrane),GO:0005525(GTP binding),GO:0015031(protein transport),GO:0007264(small GTPase mediated signal transduction)
Aradu.T7BZN	B3	2855802	2856000	+	GO:0009507(chloroplast),GO:0008270(zinc ion binding)
Aradu.N89Q4	B3	2905022	2905663	+	GO:0016758(transferase activity, transferring hexosyl groups)
Aradu.Z4D1I	B3	2942889	2943005	+	GO:0005886(plasma membrane),GO:0005524(ATP binding),GO:0004674(protein serine/threonine kinase activity)
Aradu.NG1V2	B3	2955738	2955774	-	GO:0009706(chloroplast inner membrane),GO:0016021(integral to membrane),GO:0005215(transporter activity),GO:0006814(sodium ion transport),GO:0055085(transmembrane transport)
Aradu.RJ0UE	B3	2971436	2971449	-	GO:0005634(nucleus),GO:0003677(DNA binding),GO:0003700(sequence-specific DNA binding transcription factor activity),GO:0050832(defense response to fungus),GO:0009751(response to salicylic acid stimulus),GO:0009834(secondary cell wall biogenesis)
Aradu.892NG	B3	2988759	2990237	+	GO:0016021(integral to membrane),GO:0005886(plasma membrane),GO:0005524(ATP binding),GO:0004674(protein serine/threonine kinase activity)
Aradu.4262U	B3	8080477	8081226	-	GO:0016020(membrane),GO:0009055(electron carrier activity),GO:0020037(heme binding),GO:0033773(isoflavone 2'-hydroxylase activity)
Aradu.M11EP	B3	8144771	8145267	+	GO:0016021(integral to membrane),GO:0009055(electron carrier activity),GO:0020037(heme binding),GO:0004497(monooxygenase activity),GO:0016705(oxidoreductase activity, acting on paired donors, with incorporation or reduction of molecular oxygen)
Aradu.A3K6K	B3	8146347	8146619	+	GO:0050412(cinnamate beta-D-glucosyltransferase activity),GO:0009636(response to toxin)
Aradu.77CWS	B3	8186809	8187000	+	GO:0005737(cytoplasm),GO:0005524(ATP binding),GO:0004674(protein serine/threonine kinase activity),GO:0004712(protein serine/threonine/tyrosine kinase activity)
Aradu.UEG62	B3	8220432	8220652	-	GO:0005794(Golgi apparatus),GO:0005525(GTP binding),GO:0015031(protein transport),GO:0007264(small GTPase mediated signal transduction),GO:0016192(vesicle-mediated transport)
Aradu.C08W6	B3	27435609	27435913	-	GO:0005737(cytoplasm),GO:0005634(nucleus),GO:0000166(nucleotide binding),GO:0003723(RNA binding),GO:0006397(mRNA processing),GO:0051028(mRNA transport),GO:0006417(regulation of translation)
Aradu.6PF06	B3	27457394	27457963	-	GO:0004364(glutathione transferase activity),GO:0009734(auxin mediated signaling pathway)
Aradu.P7Y6N	B3	27468561	27469023	-	GO:0004364(glutathione transferase activity),GO:0009734(auxin mediated signaling pathway)
Aradu.T5P6I	B3	116193365	116193433	-	GO:0046872(metal ion binding),GO:0004721(phosphoprotein phosphatase activity)
Aradu.EJ4IQ	B3	116264826	116265482	-	GO:0005886(plasma membrane),GO:0009506(plasmodesma),GO:0005524(ATP binding),GO:0004674(protein serine/threonine kinase activity)
Aradu.1DD8W	B3	122530760	122530797	+	GO:0016021(integral to membrane),GO:0007219(Notch signaling pathway),GO:0016485(protein processing)
Aradu.1DD8W	B3	122536563	122537160	+	GO:0016021(integral to membrane),GO:0007219(Notch signaling pathway),GO:0016485(protein processing)
Aradu.8KH6E	B3	122548204	122548566	+	GO:0000151(ubiquitin ligase complex),GO:0005488(binding),GO:0004842(ubiquitin-protein ligase activity),GO:0010200(response to chitin)
Aradu.S056J	B3	122573987	122574281	+	GO:0005622(intracellular),GO:0003676(nucleic acid binding),GO:0008270(zinc ion binding),GO:0006355(regulation of transcription, DNA-dependent)
Aradu.KFS5I	B3	122583944	122584529	-	GO:0005829(cytosol),GO:0005488(binding),GO:0016491(oxidoreductase activity)
Aradu.AT44H	B3	122612125	122612755	-	GO:0005634(nucleus),GO:0003677(DNA binding),GO:0010158(abaxial cell fate specification),GO:0009887(organ morphogenesis),GO:0048481(ovule development),GO:0009944(polarity specification of adaxial/abaxial axis),GO:0009956(radial pattern formation),GO:0006355(regulation of transcription, DNA-dependent),GO:0006351(transcription, DNA-dependent),GO:0010051(xylem and phloem pattern formation)
Aradu.Z2U93	B3	124810086	124810477	+	GO:0030131(clathrin adaptor complex),GO:0030665(clathrin coated vesicle membrane),GO:0044431(Golgi apparatus part),GO:0005515(protein binding),GO:0008565(protein transporter activity),GO:0006897(endocytosis),GO:0006886(intracellular protein transport)
Aradu.Z2U93	B3	124822350	124822607	+	GO:0030131(clathrin adaptor complex),GO:0030665(clathrin coated vesicle membrane),GO:0044431(Golgi apparatus part),GO:0005515(protein binding),GO:0008565(protein transporter activity),GO:0006897(endocytosis),GO:0006886(intracellular protein transport)
Aradu.LL2MR	B3	124936521	124936752	+	GO:0005524(ATP binding),GO:0005515(protein binding),GO:0004674(protein serine/threonine kinase activity),GO:0009816(defense response to bacterium, incompatible interaction),GO:0046777(protein autophosphorylation)
Aradu.96Y9G	B3	124955086	124955678	+	GO:0005618(cell wall),GO:0016021(integral to membrane),GO:0009506(plasmodesma),GO:0005773(vacuole),GO:0005215(transporter activity),GO:0055085(transmembrane transport)
Aradu.Z9WFG	B3	124960498	124960677	-	GO:0005737(cytoplasm),GO:0005634(nucleus)
Aradu.ZP36M	B3	125001058	125001357	+	GO:0009941(chloroplast envelope),GO:0016021(integral to membrane),GO:0005506(iron ion binding),GO:0004497(monooxygenase activity),GO:0006633(fatty acid biosynthetic process)
Aradu.KJM0J	B4	4073149	4073258	-	GO:0005634(nucleus),GO:0003677(DNA binding),GO:0006355(regulation of transcription, DNA-dependent),GO:0010374(stomatal complex development),GO:0006351(transcription, DNA-dependent)
Aradu.17HPD	B4	4134522	4135043	-	GO:0051539(4 iron, 4 sulfur cluster binding),GO:0004160(dihydroxy-acid dehydratase activity),GO:0046872(metal ion binding),GO:0009082(branched chain family amino acid biosynthetic process)
Aradu.5YY4W	B4	4144207	4144937	+	GO:0046872(metal ion binding),GO:0004721(phosphoprotein phosphatase activity)
Aradu.Z0VJD	B4	4199996	4200438	+	GO:0005789(endoplasmic reticulum membrane),GO:0005615(extracellular space),GO:0016021(integral to membrane),GO:0047560(3-dehydrosphinganine reductase activity),GO:0005488(binding),GO:0006666(3-keto-sphinganine metabolic process)
Aradu.YHS2Y	B4	4222654	4223046	-	GO:0016020(membrane),GO:0005515(protein binding),GO:0004842(ubiquitin-protein ligase activity),GO:0008270(zinc ion binding),GO:0009561(megagametogenesis),GO:0055046(microgametogenesis),GO:0010498(proteasomal protein catabolic process),GO:0051726(regulation of cell cycle)
Aradu.A7DR3	B4	4231583	4232157	-	GO:0009941(chloroplast envelope),GO:0009570(chloroplast stroma),GO:0005524(ATP binding),GO:0008878(glucose-1-phosphate adenylyltransferase activity),GO:0005978(glycogen biosynthetic process),GO:0019252(starch biosynthetic process)
Aradu.S0A8H	B4	4260305	4260444	+	GO:0043169(cation binding),GO:0047782(coniferin beta-glucosidase activity),GO:0005975(carbohydrate metabolic process),GO:0009809(lignin biosynthetic process)
Aradu.NM1FS	B4	4267630	4267632	+	GO:0043169(cation binding),GO:0047782(coniferin beta-glucosidase activity),GO:0005975(carbohydrate metabolic process),GO:0009809(lignin biosynthetic process)
Aradu.D6ELN	B4	6785505	6785686	-	GO:0005488(binding)
Aradu.IRK0C	B4	6801160	6801764	+	GO:0009507(chloroplast),GO:0005788(endoplasmic reticulum lumen),GO:0005739(mitochondrion),GO:0005774(vacuolar membrane),GO:0009055(electron carrier activity),GO:0003756(protein disulfide isomerase activity),GO:0015035(protein disulfide oxidoreductase activity),GO:0045454(cell redox homeostasis),GO:0006662(glycerol ether metabolic process),GO:0006979(response to oxidative stress)
Aradu.46403	B4	6821031	6821054	+	GO:0016021(integral to membrane),GO:0008643(carbohydrate transport)
Aradu.G03BZ	B4	6866094	6866330	+	GO:0016021(integral to membrane),GO:0005886(plasma membrane),GO:0005524(ATP binding),GO:0004674(protein serine/threonine kinase activity),GO:0046777(protein autophosphorylation)
Aradu.NG2JA	B4	6870880	6871709	-	GO:0051747(cytosine C-5 DNA demethylase activity),GO:0043734(DNA-N1-methyladenine dioxygenase activity),GO:0008198(ferrous iron binding),GO:0016702(oxidoreductase activity, acting on single donors with incorporation of molecular oxygen, incorporation of two atoms of oxygen),GO:0006307(DNA dealkylation involved in DNA repair),GO:0035511(oxidative DNA demethylation)
Aradu.S0451	B4	6874614	6874810	-	GO:0008060(ARF GTPase activator activity),GO:0008270(zinc ion binding),GO:0032312(regulation of ARF GTPase activity)
Aradu.G244P	B4	6898796	6899053	+	GO:0005737(cytoplasm),GO:0005730(nucleolus),GO:0009019(tRNA (guanine-N1-)-methyltransferase activity)
Aradu.UFI55	B4	8418516	8418794	+	GO:0005576(extracellular region),GO:0020037(heme binding),GO:0004601(peroxidase activity),GO:0042744(hydrogen peroxide catabolic process)
Aradu.68SJR	B4	8450060	8450099	+	GO:0005739(mitochondrion),GO:0050660(flavin adenine dinucleotide binding),GO:0008470(isovaleryl-CoA dehydrogenase activity)
Aradu.C6WK8	B4	8461202	8461573	+	GO:0016021(integral to membrane),GO:0015297(antiporter activity),GO:0015238(drug transmembrane transporter activity)
Aradu.82412	B4	8487173	8487193	+	GO:0000139(Golgi membrane),GO:0016021(integral to membrane),GO:0016757(transferase activity, transferring glycosyl groups),GO:0007047(cellular cell wall organization)
Aradu.AYI97	B4	8538822	8539005	+	GO:0005576(extracellular region),GO:0020037(heme binding),GO:0004601(peroxidase activity),GO:0042744(hydrogen peroxide catabolic process)
Aradu.KUP4F	B4	8543639	8544051	+	GO:0005730(nucleolus),GO:0030529(ribonucleoprotein complex),GO:0003723(RNA binding),GO:0006364(rRNA processing)
Aradu.91EK9	B4	8578112	8578307	-	GO:0031225(anchored to membrane),GO:0048046(apoplast),GO:0005829(cytosol),GO:0005739(mitochondrion),GO:0009505(plant-type cell wall),GO:0005886(plasma membrane),GO:0009506(plasmodesma),GO:0005773(vacuole),GO:0050660(flavin adenine dinucleotide binding),GO:0008762(UDP-N-acetylmuramate dehydrogenase activity),GO:0006979(response to oxidative stress)
Aradu.ZNY8L	B4	12189335	12190141	-	GO:0046872(metal ion binding),GO:0004721(phosphoprotein phosphatase activity)
Aradu.BA5XE	B4	12227909	12228401	+	GO:0006950(response to stress)
Aradu.5NI6F	B4	12306381	12306702	+	GO:0006950(response to stress)
Aradu.29UC6	B4	12319511	12319853	+	GO:0006950(response to stress)
Aradu.NR6Q3	B4	12343434	12343444	+	GO:0046872(metal ion binding),GO:0004721(phosphoprotein phosphatase activity)
Aradu.M0JX8	B4	12355039	12355432	+	GO:0009507(chloroplast),GO:0004121(cystathionine beta-lyase activity),GO:0030170(pyridoxal phosphate binding),GO:0019279(L-methionine biosynthetic process from L-homoserine via cystathionine)
Aradu.BE0T8	B4	18928924	18929406	-	GO:0006355(regulation of transcription, DNA-dependent)
Aradu.BGT1C	B4	18995071	18995378	+	GO:0016021(integral to membrane),GO:0005743(mitochondrial inner membrane),GO:0005488(binding),GO:0055085(transmembrane transport)
Aradu.IK6JB	B4	19020487	19020556	-	GO:0016021(integral to membrane),GO:0016747(transferase activity, transferring acyl groups other than amino-acyl groups),GO:0006633(fatty acid biosynthetic process)
Aradu.LH590	B4	19079354	19079716	+	GO:0046872(metal ion binding),GO:0004721(phosphoprotein phosphatase activity)
Aradu.16883	B4	38091149	38091512	-	GO:0005768(endosome),GO:0016021(integral to membrane),GO:0005886(plasma membrane),GO:0009506(plasmodesma),GO:0015031(protein transport),GO:0016192(vesicle-mediated transport)
Aradu.I82PR	B4	40734058	40734126	+	GO:0046872(metal ion binding),GO:0004721(phosphoprotein phosphatase activity)
Aradu.DQI44	B4	40742098	40742257	+	GO:0016021(integral to membrane),GO:0005524(ATP binding),GO:0004674(protein serine/threonine kinase activity),GO:0004872(receptor activity)
Aradu.8MQ3C	B4	40747291	40747319	+	GO:0005576(extracellular region),GO:0005765(lysosomal membrane),GO:0009505(plant-type cell wall),GO:0016798(hydrolase activity, acting on glycosyl bonds)
Aradu.V3ILM	B4	75145192	75145416	+	GO:0010181(FMN binding),GO:0016491(oxidoreductase activity),GO:0045892(negative regulation of transcription, DNA-dependent)
Aradu.2TG90	B4	75151503	75151817	+	GO:0004364(glutathione transferase activity),GO:0006950(response to stress)
Aradu.E177P	B5	16697929	16698310	-	GO:0005759(mitochondrial matrix),GO:0070469(respiratory chain),GO:0005507(copper ion binding),GO:0009055(electron carrier activity),GO:0020037(heme binding),GO:0022900(electron transport chain),GO:0006810(transport)
Aradu.L47B6	B5	16699039	16699698	-	GO:0004091(carboxylesterase activity),GO:0051722(protein C-terminal methylesterase activity),GO:0051721(protein phosphatase 2A binding),GO:0008340(determination of adult lifespan),GO:0009792(embryo development ending in birth or egg hatching),GO:0040007(growth),GO:0002119(nematode larval development),GO:0006482(protein demethylation),GO:0000003(reproduction)
Aradu.LZR7H	B5	16760897	16761306	+	GO:0005634(nucleus),GO:0003677(DNA binding),GO:0003723(RNA binding),GO:0006355(regulation of transcription, DNA-dependent),GO:0006351(transcription, DNA-dependent)
Aradu.ZLX26	B6	13611	13874	-	GO:0005789(endoplasmic reticulum membrane),GO:0000506(glycosylphosphatidylinositol-N-acetylglucosaminyltransferase (GPI-GnT) complex),GO:0016021(integral to membrane),GO:0017176(phosphatidylinositol N-acetylglucosaminyltransferase activity),GO:0005515(protein binding),GO:0006501(C-terminal protein lipidation),GO:0009893(positive regulation of metabolic process),GO:0016254(preassembly of GPI ancho…
Aradu.FC1L9	B6	48550	49000	+	GO:0005737(cytoplasm),GO:0004427(inorganic diphosphatase activity),GO:0000287(magnesium ion binding),GO:0006796(phosphate metabolic process)
Aradu.F6YM5	B6	87878	88308	+	GO:0005737(cytoplasm),GO:0003743(translation initiation factor activity)
Aradu.S6N02	B6	105561	105889	+	GO:0005618(cell wall),GO:0005829(cytosol),GO:0005739(mitochondrion),GO:0005886(plasma membrane),GO:0005774(vacuolar membrane),GO:0005524(ATP binding),GO:0031625(ubiquitin protein ligase binding),GO:0016567(protein ubiquitination),GO:0009617(response to bacterium),GO:0046686(response to cadmium ion),GO:0009408(response to heat),GO:0009644(response to high light intensity),GO:0042542(response to hy…
Aradu.B0J50	B6	1951319	1951718	+	GO:0005938(cell cortex),GO:0005813(centrosome),GO:0005634(nucleus),GO:0019005(SCF ubiquitin ligase complex),GO:0016567(protein ubiquitination),GO:0030587(sorocarp development),GO:0006511(ubiquitin-dependent protein catabolic process)
Aradu.B0J50	B6	1953913	1954234	+	GO:0005938(cell cortex),GO:0005813(centrosome),GO:0005634(nucleus),GO:0019005(SCF ubiquitin ligase complex),GO:0016567(protein ubiquitination),GO:0030587(sorocarp development),GO:0006511(ubiquitin-dependent protein catabolic process)
Aradu.LW24D	B6	1965741	1965772	-	GO:0016021(integral to membrane),GO:0005886(plasma membrane),GO:0005524(ATP binding),GO:0004674(protein serine/threonine kinase activity),GO:0005199(structural constituent of cell wall)
Aradu.YJS53	B6	2008847	2009486	-	GO:0009504(cell plate),GO:0010008(endosome membrane),GO:0005794(Golgi apparatus),GO:0005634(nucleus),GO:0005525(GTP binding),GO:0015031(protein transport),GO:0007264(small GTPase mediated signal transduction)
Aradu.BT892	B6	2021624	2021964	+	GO:0005886(plasma membrane),GO:0000151(ubiquitin ligase complex),GO:0005488(binding),GO:0004842(ubiquitin-protein ligase activity)
Aradu.SU58B	B6	2038013	2038130	+	GO:0003677(DNA binding),GO:0003899(DNA-directed RNA polymerase activity),GO:0003700(sequence-specific DNA binding transcription factor activity),GO:0008270(zinc ion binding)
Aradu.DF397	B6	4648270	4648490	-	GO:0005524(ATP binding),GO:0005515(protein binding),GO:0004674(protein serine/threonine kinase activity),GO:0009816(defense response to bacterium, incompatible interaction),GO:0046777(protein autophosphorylation)
Aradu.FAQ62	B6	4699277	4699399	+	GO:0005739(mitochondrion),GO:0005488(binding),GO:0009451(RNA modification)
Aradu.G4RLU	B6	4700815	4701154	+	GO:0005829(cytosol),GO:0005524(ATP binding),GO:0004828(serine-tRNA ligase activity),GO:0046686(response to cadmium ion),GO:0006434(seryl-tRNA aminoacylation)
Aradu.I39TZ	B6	4706377	4707040	-	GO:0016021(integral to membrane)
Aradu.7R8IR	B6	4716817	4717193	-	GO:0019901(protein kinase binding),GO:0007049(cell cycle),GO:0051301(cell division),GO:0000079(regulation of cyclin-dependent protein kinase activity)
Aradu.H7AQV	B6	4741225	4741538	-	GO:0005524(ATP binding),GO:0004709(MAP kinase kinase kinase activity),GO:0009908(flower development),GO:0046777(protein autophosphorylation),GO:0006979(response to oxidative stress)
Aradu.1407H	B6	4759051	4759352	+	GO:0005634(nucleus),GO:0005488(binding),GO:0016874(ligase activity)
Aradu.RQ9FQ	B6	4770437	4771175	+	GO:0005789(endoplasmic reticulum membrane),GO:0016021(integral to membrane),GO:0005739(mitochondrion),GO:0005774(vacuolar membrane),GO:0009926(auxin polar transport),GO:0009733(response to auxin stimulus),GO:0009612(response to mechanical stimulus)
Aradu.G99LQ	B6	4803755	4804093	+	GO:0005737(cytoplasm),GO:0005506(iron ion binding),GO:0016165(lipoxygenase activity),GO:0031408(oxylipin biosynthetic process)
Aradu.B7486	B6	4811721	4811988	+	GO:0005634(nucleus),GO:0016035(zeta DNA polymerase complex),GO:0003677(DNA binding),GO:0003887(DNA-directed DNA polymerase activity),GO:0046872(metal ion binding),GO:0000166(nucleotide binding),GO:0006260(DNA replication),GO:0019985(translesion synthesis)
Aradu.L0ADG	B6	4828886	4829538	+	GO:0005737(cytoplasm),GO:0031224(intrinsic to membrane),GO:0005524(ATP binding),GO:0005515(protein binding),GO:0004888(transmembrane signaling receptor activity),GO:0006915(apoptosis),GO:0009626(plant-type hypersensitive response)
Aradu.L0ADG	B6	4832765	4833247	+	GO:0005737(cytoplasm),GO:0031224(intrinsic to membrane),GO:0005524(ATP binding),GO:0005515(protein binding),GO:0004888(transmembrane signaling receptor activity),GO:0006915(apoptosis),GO:0009626(plant-type hypersensitive response)
Aradu.3YF61	B6	4833563	4834270	+	GO:0009570(chloroplast stroma),GO:0005515(protein binding),GO:0008270(zinc ion binding),GO:0009658(chloroplast organization)
Aradu.3T2FW	B6	6867830	6868207	+	GO:0005634(nucleus),GO:0005515(protein binding),GO:0003700(sequence-specific DNA binding transcription factor activity),GO:0008270(zinc ion binding),GO:0010018(far-red light signaling pathway),GO:0042753(positive regulation of circadian rhythm),GO:0045893(positive regulation of transcription, DNA-dependent)
Aradu.T06K7	B6	6970871	6970994	+	GO:0005634(nucleus),GO:0003677(DNA binding),GO:0009740(gibberellic acid mediated signaling pathway),GO:0009867(jasmonic acid mediated signaling pathway),GO:0009585(red, far-red light phototransduction),GO:0006355(regulation of transcription, DNA-dependent),GO:0048443(stamen development),GO:0006351(transcription, DNA-dependent)
Aradu.HQ2TP	B6	6983879	6984118	-	GO:0045543(gibberellin 2-beta-dioxygenase activity),GO:0005506(iron ion binding),GO:0016702(oxidoreductase activity, acting on single donors with incorporation of molecular oxygen, incorporation of two atoms of oxygen)
Aradu.E8T0I	B6	7057342	7057876	-	GO:0009941(chloroplast envelope),GO:0016020(membrane),GO:0005634(nucleus),GO:0005524(ATP binding),GO:0008026(ATP-dependent helicase activity),GO:0003676(nucleic acid binding),GO:0006397(mRNA processing),GO:0008380(RNA splicing)
Aradu.455QS	B6	7278666	7278998	-	GO:0005634(nucleus),GO:0043565(sequence-specific DNA binding),GO:0003700(sequence-specific DNA binding transcription factor activity)
Aradu.49JIJ	B6	7318925	7319075	+	GO:0016021(integral to membrane),GO:0005746(mitochondrial respiratory chain)
Aradu.W3VVK	B6	7320240	7320826	-	GO:0009570(chloroplast stroma),GO:0008236(serine-type peptidase activity),GO:0006508(proteolysis)
Aradu.S821T	B6	7354114	7354724	+	GO:0005634(nucleus),GO:0005515(protein binding),GO:0043565(sequence-specific DNA binding),GO:0003700(sequence-specific DNA binding transcription factor activity),GO:0009559(embryo sac central cell differentiation)
Aradu.8B9HM	B6	7361114	7361481	+	GO:0005794(Golgi apparatus),GO:0016021(integral to membrane),GO:0006869(lipid transport),GO:0015031(protein transport)
Aradu.YV0F0	B6	7369745	7369847	+	GO:0005737(cytoplasm),GO:0005634(nucleus),GO:0005524(ATP binding),GO:0003677(DNA binding),GO:0017111(nucleoside-triphosphatase activity),GO:0005515(protein binding),GO:0007049(cell cycle),GO:0006268(DNA unwinding involved in replication),GO:0006270(DNA-dependent DNA replication initiation),GO:0006355(regulation of transcription, DNA-dependent),GO:0010182(sugar mediated signaling pathway),GO:00063…
Aradu.Z1JE4	B6	7382221	7382274	-	GO:0016021(integral to membrane),GO:0005886(plasma membrane),GO:0009506(plasmodesma),GO:0005524(ATP binding),GO:0042803(protein homodimerization activity),GO:0000156(two-component response regulator activity),GO:0000155(two-component sensor activity),GO:0009736(cytokinin mediated signaling pathway),GO:0009553(embryo sac development),GO:0018106(peptidyl-histidine phosphorylation),GO:0010087(phloem…
Aradu.TVK0N	B6	7388392	7389208	+	GO:0005524(ATP binding),GO:0003684(damaged DNA binding),GO:0030983(mismatched DNA binding),GO:0006298(mismatch repair),GO:0006290(pyrimidine dimer repair)
Aradu.2CQ5P	B6	7418990	7418992	-	GO:0005759(mitochondrial matrix),GO:0005524(ATP binding),GO:0004004(ATP-dependent RNA helicase activity),GO:0003723(RNA binding),GO:0000965(mitochondrial RNA 3'-end processing)
Aradu.EIZ7B	B7	321317	321497	+	GO:0016021(integral to membrane),GO:0005774(vacuolar membrane),GO:0022891(substrate-specific transmembrane transporter activity),GO:0008643(carbohydrate transport)
Aradu.MU7BZ	B7	347659	347670	+	GO:0009507(chloroplast),GO:0005886(plasma membrane),GO:0005524(ATP binding),GO:0005515(protein binding),GO:0004674(protein serine/threonine kinase activity),GO:0009838(abscission)
Aradu.46M2Y	B7	377936	378643	-	GO:0005634(nucleus),GO:0003677(DNA binding),GO:0006355(regulation of transcription, DNA-dependent),GO:0006351(transcription, DNA-dependent)
Aradu.9BY1S	B7	454138	454663	+	GO:0005739(mitochondrion),GO:0004449(isocitrate dehydrogenase (NAD+) activity),GO:0000287(magnesium ion binding),GO:0051287(NAD binding),GO:0008270(zinc ion binding),GO:0006102(isocitrate metabolic process),GO:0006099(tricarboxylic acid cycle)
Aradu.D47XG	B7	464766	465303	+	GO:0005886(plasma membrane),GO:0009506(plasmodesma),GO:0005773(vacuole),GO:0005524(ATP binding),GO:0005515(protein binding),GO:0004674(protein serine/threonine kinase activity),GO:0009742(brassinosteroid mediated signaling pathway),GO:0009737(response to abscisic acid stimulus)
Aradu.R2UBA	B7	478880	479249	+	GO:0016758(transferase activity, transferring hexosyl groups)
Aradu.80QGD	B7	625406	625581	-	GO:0048046(apoplast),GO:0016021(integral to membrane),GO:0000325(plant-type vacuole),GO:0009506(plasmodesma),GO:0005774(vacuolar membrane),GO:0005524(ATP binding),GO:0010290(chlorophyll catabolite transmembrane transporter activity),GO:0015431(glutathione S-conjugate-exporting ATPase activity),GO:0008559(xenobiotic-transporting ATPase activity)
Aradu.4DI1E	B7	626572	628185	-	GO:0016021(integral to membrane),GO:0005524(ATP binding),GO:0004672(protein kinase activity),GO:0004872(receptor activity)
Aradu.IK08B	B7	628928	629209	-	GO:0016021(integral to membrane),GO:0005524(ATP binding),GO:0004674(protein serine/threonine kinase activity),GO:0004872(receptor activity),GO:0009790(embryo development),GO:0009553(embryo sac development),GO:0008544(epidermis development)
Aradu.6B7RY	B7	631643	631696	+	GO:0005488(binding)
Aradu.6T298	B7	655576	655718	-	GO:0016021(integral to membrane),GO:0005524(ATP binding),GO:0008559(xenobiotic-transporting ATPase activity)
Aradu.73Q6B	B7	1556519	1557086	-	GO:0005737(cytoplasm),GO:0005874(microtubule),GO:0005524(ATP binding),GO:0003777(microtubule motor activity),GO:0007018(microtubule-based movement)
Aradu.BG9P4	B7	1560154	1560441	+	GO:0016021(integral to membrane),GO:0005886(plasma membrane),GO:0005524(ATP binding),GO:0016887(ATPase activity),GO:0010584(pollen exine formation),GO:0010152(pollen maturation),GO:0006810(transport)
Aradu.WFC0U	B7	1612653	1612734	+	GO:0000139(Golgi membrane),GO:0016021(integral to membrane),GO:0016760(cellulose synthase (UDP-forming) activity),GO:0007047(cellular cell wall organization),GO:0030244(cellulose biosynthetic process)
Aradu.B74FK	B7	1628458	1628480	+	GO:0005737(cytoplasm),GO:0003723(RNA binding),GO:0008649(rRNA methyltransferase activity),GO:0006355(regulation of transcription, DNA-dependent)
Aradu.B74FK	B7	1633572	1633898	+	GO:0005737(cytoplasm),GO:0003723(RNA binding),GO:0008649(rRNA methyltransferase activity),GO:0006355(regulation of transcription, DNA-dependent)
Aradu.WZB3H	B7	1642686	1644069	-	GO:0016021(integral to membrane),GO:0005886(plasma membrane),GO:0005524(ATP binding),GO:0004674(protein serine/threonine kinase activity),GO:0004872(receptor activity),GO:0005529(sugar binding)
Aradu.WV00J	B7	1644342	1644744	+	GO:0005739(mitochondrion),GO:0005524(ATP binding),GO:0000309(nicotinamide-nucleotide adenylyltransferase activity),GO:0004515(nicotinate-nucleotide adenylyltransferase activity),GO:0009435(NAD biosynthetic process),GO:0043526(neuroprotection)
Aradu.HLI1F	B7	1666988	1667066	+	GO:0009536(plastid),GO:0003677(DNA binding),GO:0003899(DNA-directed RNA polymerase activity)
Aradu.3R1A1	B7	1720121	1720506	-	GO:0005739(mitochondrion),GO:0004124(cysteine synthase activity),GO:0030170(pyridoxal phosphate binding),GO:0016740(transferase activity),GO:0006535(cysteine biosynthetic process from serine)
Aradu.DWJ8H	B7	1726852	1727543	-	GO:0016021(integral to membrane),GO:0005774(vacuolar membrane),GO:0005509(calcium ion binding),GO:0005267(potassium channel activity),GO:0030007(cellular potassium ion homeostasis),GO:0051260(protein homooligomerization),GO:0010029(regulation of seed germination),GO:0010119(regulation of stomatal movement)
Aradu.80Z5G	B7	1754023	1754291	-	GO:0005618(cell wall),GO:0005576(extracellular region),GO:0045330(aspartyl esterase activity),GO:0030599(pectinesterase activity),GO:0042545(cell wall modification),GO:0007047(cellular cell wall organization),GO:0045490(pectin catabolic process)
Aradu.WBN19	B7	4546364	4547045	+	GO:0005737(cytoplasm),GO:0005634(nucleus),GO:0005524(ATP binding),GO:0004003(ATP-dependent DNA helicase activity),GO:0003677(DNA binding),GO:0035064(methylated histone residue binding),GO:0016568(chromatin modification),GO:0006357(regulation of transcription from RNA polymerase II promoter),GO:0006351(transcription, DNA-dependent)
Aradu.9R9X3	B7	4562575	4562943	+	GO:0048046(apoplast),GO:0009570(chloroplast stroma),GO:0005777(peroxisome),GO:0005886(plasma membrane),GO:0008453(alanine-glyoxylate transaminase activity),GO:0030170(pyridoxal phosphate binding),GO:0050281(serine-glyoxylate transaminase activity),GO:0004760(serine-pyruvate transaminase activity),GO:0009853(photorespiration)
Aradu.ATZ8F	B7	4569274	4570028	-	GO:0048046(apoplast),GO:0009570(chloroplast stroma),GO:0005777(peroxisome),GO:0005886(plasma membrane),GO:0008453(alanine-glyoxylate transaminase activity),GO:0030170(pyridoxal phosphate binding),GO:0050281(serine-glyoxylate transaminase activity),GO:0004760(serine-pyruvate transaminase activity),GO:0009853(photorespiration)
Aradu.3676H	B7	4590739	4590871	-	GO:0046872(metal ion binding),GO:0004721(phosphoprotein phosphatase activity)
Aradu.SR14M	B7	4592000	4592068	-	GO:0046872(metal ion binding),GO:0004721(phosphoprotein phosphatase activity)
Aradu.FUI4A	B7	4592685	4593188	+	GO:0009507(chloroplast),GO:0005525(GTP binding)
Aradu.FUI4A	B7	4596103	4596815	+	GO:0009507(chloroplast),GO:0005525(GTP binding)
Aradu.R6KHS	B7	4732075	4733053	+	GO:0016021(integral to membrane),GO:0005886(plasma membrane),GO:0005524(ATP binding),GO:0004674(protein serine/threonine kinase activity),GO:0004872(receptor activity)
Aradu.R6RRG	B7	15942661	15943116	-	GO:0005777(peroxisome),GO:0046592(polyamine oxidase activity),GO:0006598(polyamine catabolic process)
Aradu.Q78H1	B7	16045724	16045948	-	GO:0016021(integral to membrane),GO:0005886(plasma membrane)
Aradu.L9ISE	B7	69097351	69097510	-	GO:0016021(integral to membrane),GO:0015297(antiporter activity),GO:0015238(drug transmembrane transporter activity)
Aradu.Z9J76	B7	69132247	69132353	+	GO:0005737(cytoplasm),GO:0050113(inositol oxygenase activity),GO:0005506(iron ion binding),GO:0019310(inositol catabolic process),GO:0019853(L-ascorbic acid biosynthetic process),GO:0006949(syncytium formation)
Aradu.ZS8M3	B7	69146976	69147119	+	GO:0005737(cytoplasm),GO:0050113(inositol oxygenase activity),GO:0005506(iron ion binding),GO:0019310(inositol catabolic process),GO:0019853(L-ascorbic acid biosynthetic process),GO:0006949(syncytium formation)
Aradu.0LP2R	B7	69180806	69180912	+	GO:0005737(cytoplasm),GO:0050113(inositol oxygenase activity),GO:0005506(iron ion binding),GO:0019310(inositol catabolic process),GO:0019853(L-ascorbic acid biosynthetic process),GO:0006949(syncytium formation)
Aradu.E5M95	B7	69188523	69188543	+	GO:0005737(cytoplasm),GO:0050113(inositol oxygenase activity),GO:0005506(iron ion binding),GO:0019310(inositol catabolic process),GO:0019853(L-ascorbic acid biosynthetic process),GO:0006949(syncytium formation)
Aradu.BW6UM	B7	69212132	69212238	+	GO:0005737(cytoplasm),GO:0050113(inositol oxygenase activity),GO:0005506(iron ion binding),GO:0019310(inositol catabolic process),GO:0019853(L-ascorbic acid biosynthetic process),GO:0006949(syncytium formation)
Aradu.Z1BP5	B8	13137691	13138090	+	GO:0016021(integral to membrane),GO:0005886(plasma membrane),GO:0005524(ATP binding),GO:0004674(protein serine/threonine kinase activity),GO:0004872(receptor activity)
Aradu.70Y4Q	B8	13200892	13201343	-	GO:0016758(transferase activity, transferring hexosyl groups)
Aradu.IL3D8	B9	1726988	1727475	-	GO:0005737(cytoplasm),GO:0016707(gibberellin 3-beta-dioxygenase activity),GO:0005506(iron ion binding),GO:0016702(oxidoreductase activity, acting on single donors with incorporation of molecular oxygen, incorporation of two atoms of oxygen),GO:0008134(transcription factor binding),GO:0009740(gibberellic acid mediated signaling pathway),GO:0009686(gibberellin biosynthetic process),GO:0010114(respo…
Aradu.GIN82	B9	1813605	1814120	-	GO:0005634(nucleus),GO:0046983(protein dimerization activity),GO:0009734(auxin mediated signaling pathway),GO:0006355(regulation of transcription, DNA-dependent),GO:0006351(transcription, DNA-dependent)
Aradu.752ZP	B9	8245648	8245686	+	GO:0005634(nucleus),GO:0003677(DNA binding),GO:0009738(abscisic acid mediated signaling pathway),GO:0006355(regulation of transcription, DNA-dependent),GO:0009733(response to auxin stimulus),GO:0046686(response to cadmium ion),GO:0010200(response to chitin),GO:0009723(response to ethylene stimulus),GO:0009739(response to gibberellin stimulus),GO:0009753(response to jasmonic acid stimulus),GO:0009…
Aradu.J2FPT	B9	8285039	8285200	-	GO:0046872(metal ion binding),GO:0004721(phosphoprotein phosphatase activity)
Aradu.TF1N7	B9	8293682	8294246	+	GO:0005488(binding)
Aradu.NRP3G	B9	15638253	15638321	-	GO:0016021(integral to membrane),GO:0005886(plasma membrane),GO:0005524(ATP binding),GO:0008553(hydrogen-exporting ATPase activity, phosphorylative mechanism),GO:0046872(metal ion binding),GO:0006754(ATP biosynthetic process)
Aradu.66ZMT	B9	17914778	17914850	+	GO:0046872(metal ion binding),GO:0004721(phosphoprotein phosphatase activity)
Aradu.W7KJX	B9	17979715	17980067	-	GO:0048046(apoplast),GO:0009507(chloroplast),GO:0022626(cytosolic ribosome),GO:0005739(mitochondrion),GO:0005634(nucleus),GO:0005886(plasma membrane),GO:0010319(stromule),GO:0004372(glycine hydroxymethyltransferase activity),GO:0008266(poly(U) RNA binding),GO:0005515(protein binding),GO:0030170(pyridoxal phosphate binding),GO:0006544(glycine metabolic process),GO:0006563(L-serine metabolic proces…
Aradu.Z7SY9	B9	18038421	18038565	+	GO:0016021(integral to membrane),GO:0005886(plasma membrane),GO:0005524(ATP binding),GO:0004674(protein serine/threonine kinase activity),GO:0004872(receptor activity)
Aradu.86DUH	B9	30636173	30637839	+	GO:0016021(integral to membrane),GO:0003779(actin binding),GO:0030036(actin cytoskeleton organization)
